# Supplementary material for: Single-Cell Approach to Monitor the Unfolded Protein Response During Biotechnological Processes With Pichia pastoris
Source: Front Microbiol. 2019 Feb 27;10:335. doi: 10.3389/fmicb.2019.00335 (PMC6404689; doi:10.3389/fmicb.2019.00335)
Supplement: Supplementary file 2 [file Data_Sheet_2.zip]

Archive with 5 entries (5 files):
- Supplementary files/pBSYAOX_TlXynA.gbk
- Supplementary files/pBSYAOXsec_CalB.gbk
- Supplementary files/pPICZalphaA_EcPGA.gbk
- Supplementary files/pREP-UPSKAR2-sfGFP-NAT.gbk
- Supplementary files/pREP-x-sfGFP-NAT.gbk
