# Supplementary material for: Single-Cell Approach to Monitor the Unfolded Protein Response During Biotechnological Processes With Pichia pastoris
Source: Front Microbiol. 2019 Feb 27;10:335. doi: 10.3389/fmicb.2019.00335 (PMC6404689; doi:10.3389/fmicb.2019.00335)
Supplement: Supplementary file 2 [file Data_Sheet_2.zip › Supplementary files/pBSYAOX_TlXynA.gbk]

LOCUS       pBSYAOX_XylA_opt      4685 bp    DNA     circular SYN 11-JUN-2015
SOURCE      synthetic DNA construct (unknown)
  ORGANISM  synthetic DNA construct
            synthetic DNA construct
REFERENCE   1  (bases 1 to 4840)
  AUTHORS   .
  TITLE     Direct Submission
  JOURNAL   Exported Donnerstag, 11. Jun 2015 from SnapGene Viewer 2.6.2 to 
            Vector NTI(R) format
            http://www.snapgene.com
COMMENT     LOCUS pPpT4_S 3548 bp DNA circular 1-OCT-2009 SOURCE ORGANISM 
            COMMENT http://www.invitrogen.com/ COMMENT This file is created by 
            Vector NTI http://www.informaxinc.com/ COMMENT ORIGDB|GenBank 
            COMMENT VNTDATE|530963656| COMMENT VNTDBDATE|530963656| COMMENT 
            VNTNAME|pPpT4_S| COMMENT VNTAUTHORNAME|Biotechnologie| COMMENT 
            VNTOAUTHORNAME|Demo User| COMMENT 
            Vector_NTI_Display_Data_(Do_Not_Edit!) COMMENT (SXF COMMENT (CGexDoc
            ""pPpT4_S"" 0 3548 COMMENT (CDBMol 0 0 1 1 1 0 0 0 0 """" """" 0 0 0
            0 (CObList) (CObList) (CObList) COMMENT (CObList) -1) COMMENT 
            (CDocSetData 1 1 0 0 0 0 ""MAIN"" 1 1 1 1 0 0 1 1 0 1 10 10 
            4294967295 50 0 COMMENT 1 0 (CHomObj 0 0 0 3 75) (CWordArray) 
            (CWordArray) COMMENT (CStringList ""AvaI"" ""BamHI"" ""BglII"" 
            ""ClaI"" ""EcoRI"" ""NcoI"" ""PstI"" ""SmaI"" COMMENT ""SwaI"" 
            ""XmaI"" ""SpeI"" ""NotI"" ""AscI"") (CStringList ""atg"" ""gtg"") 
            COMMENT (CStringList ""taa"" ""tga"" ""tag"") (CObList) 1 
            ""{(0,1),2}"" 0 0 """" 0 COMMENT 4294967295 0 1 0 0 0 0 0 ""MAIN"" 0
            0 30 0 COMMENT (CProteinMotifSearchObject 70 20 1 1 1 1 0 0 1 0 0 0 
            0 0)) COMMENT (CMolPar 1 0 0 0 4294967295 1 3548 0 0 0 0 0 0 0 0) 
            (CStringList) COMMENT (CStringList) (CObList) (COAPar 25 250 50 0 6 
            4 3 7) COMMENT (COAPar 25 250 50 0 6 4 3 7) (COAPar 25 250 50 0 6 4 
            3 7) COMMENT (CObList #0=(CRSite (CStringList) ""AvaI"" ""cycgrg"" 2
            0 0 0 """") COMMENT #1=(CRSite (CStringList) ""BamHI"" ""ggatcc"" 2 
            0 1 1361 0 0 """") COMMENT #2=(CRSite (CStringList) ""ClaI"" 
            ""atcgat"" 3 0 1 1659 0 0 """") COMMENT #3=(CRSite (CStringList) 
            ""EcoRI"" ""gaattc"" 2 0 1 1073 0 0 """") COMMENT #4=(CRSite 
            (CStringList) ""NcoI"" ""ccatgg"" 2 0 1 1983 0 0 """") COMMENT 
            #5=(CRSite (CStringList) ""PstI"" ""ctgcag"" 6 0 1 2836 0 0 """") 
            COMMENT #6=(CRSite (CStringList) ""SmaI"" ""cccggg"" 4 0 0 0 """") 
            COMMENT #7=(CRSite (CStringList) ""XmaI"" ""cccggg"" 2 0 0 0 """") 
            COMMENT #8=(CRSite (CStringList) ""BglII"" ""agatct"" 2 0 0 0 """") 
            COMMENT #9=(CRSite (CStringList) ""SwaI"" ""atttaaat"" 5 0 1 137 0 0
            """") COMMENT #10=(CRSite (CStringList) ""SpeI"" ""actagt"" 2 0 1 
            1079 0 0 """") COMMENT #11=(CRSite (CStringList) ""NotI"" 
            ""gcggccgc"" 3 0 1 1094 0 0 """") COMMENT #12=(CRSite (CStringList) 
            ""AscI"" ""ggcgcgcc"" 3 0 1 1086 0 0 """")) COMMENT (CObList COMMENT
            #13=(CFSignal (CObList) ""AODTT"" 43 0 0 2360 2835 0 (CStringList) 
            COMMENT (CStringList) 1 1 1 1 ""2360..2835"") COMMENT #14=(CFSignal 
            (CObList) ""Zeocin_Syn"" 4 0 0 1984 2358 0 (CStringList) COMMENT 
            (CStringList) 1 1 1 1 ""1984..2358"") COMMENT #15=(CFSignal 
            (CObList) ""pUC ORI"" 33 0 0 2856 3528 0 (CStringList) COMMENT 
            (CStringList) 1 1 1 1 ""2856..3528"") COMMENT #16=(CFSignal 
            (CObList) ""P_ILV5"" 29 0 0 1361 1918 0 (CStringList) COMMENT 
            (CStringList) 1 1 1 1 ""1361..1918"") COMMENT #17=(CFSignal 
            (CObList) ""P_EM72_Syn"" 30 0 0 1919 1982 0 (CStringList) COMMENT 
            (CStringList) 1 1 1 1 ""1919..1982"") COMMENT #18=(CFSignal 
            (CObList) ""P_AOX1_Syn"" 29 0 0 141 1071 0 (CStringList) COMMENT 
            (CStringList) 1 1 1 1 ""141..1071"") COMMENT #19=(CFSignal (CObList)
            ""AOX1TT_Syn"" 43 0 0 1100 1359 0 (CStringList) COMMENT 
            (CStringList) 1 1 1 1 ""1100..1359"") COMMENT #20=(CFSignal 
            (CObList) ""P_AOX1_Syn_dBamHI"" 21 0 0 7 132 0 (CStringList) COMMENT
            (CStringList) 1 1 1 1 ""7..132"")) (CObList) (CObList) (CObList) 
            COMMENT (CObList) (CObList) (CObList) COMMENT (CTextView 0 COMMENT 
            #21=(CGroupPar (CParagraph 0 (0 0) 1 2 0 0 180) COMMENT (CObjectList
            COMMENT #22=(CRefLinePar COMMENT (CLinePar (CParagraph 0 (0 0) 0 2 0
            0 233) ""pPpT4_S"" 2) 5 """" COMMENT 0 4) COMMENT #23=(CFolderPar 
            COMMENT (CGroupPar (CParagraph 1 (0 0) 1 1 0 0 178) COMMENT 
            (CObjectList COMMENT #24=(CLinePar (CParagraph 0 (0 0) 1 2 1 0 180) 
            COMMENT ""DNA 'pPpT4_S'"" 1) COMMENT #25=(CLinePar (CParagraph 0 (0 
            0) 1 2 1 0 180) COMMENT ""Currently local object. Original author: 
            Demo User"" 1) COMMENT #26=(CLinePar (CParagraph 0 (0 0) 1 2 1 0 
            180) COMMENT ""Created: 10/01/09 09:54"" 1) COMMENT #27=(CLinePar 
            (CParagraph 0 (0 0) 1 2 1 0 180) COMMENT ""Last Modified: 10/01/09 
            09:54"" 1) COMMENT #28=(CLinePar (CParagraph 0 (0 0) 1 2 1 0 180) 
            COMMENT ""length: 3548 bp"" 1) COMMENT #29=(CLinePar (CParagraph 0 
            (0 0) 1 2 1 0 180) COMMENT ""storage type: Basic"" 1) COMMENT 
            #30=(CLinePar (CParagraph 0 (0 0) 1 2 1 0 180) COMMENT ""form: 
            Circular"" 1))) ""General Description"") COMMENT #31=(CFolderPar 
            COMMENT (CGroupPar (CParagraph 2 (0 0) 1 1 0 0 178) COMMENT 
            (CObjectList COMMENT #32=(CLinePar (CParagraph 0 (0 0) 1 2 1 0 180) 
            COMMENT ""Original Source Database: GenBank"" 1) COMMENT 
            #33=(CLinePar (CParagraph 0 (0 0) 1 2 1 0 180) COMMENT 
            ""Modification Date in the Original DB: 10-MAR-2009"" 1))) COMMENT 
            ""Standard Fields"") COMMENT #34=(CFolderPar COMMENT (CGroupPar 
            (CParagraph 5 (0 0) 1 1 0 0 178) COMMENT (CObjectList COMMENT 
            #35=(CLinePar (CParagraph 0 (0 0) 1 2 1 0 180) ""Demo User"" COMMENT
            1))) ""Original Author"") COMMENT #36=(CRefLinePar COMMENT (CLinePar
            (CParagraph 0 (0 0) 0 2 0 0 233) ""Comments"" 2) 1 """" COMMENT 0 0)
            COMMENT #37=(CFolderPar COMMENT (CGroupPar (CParagraph 8 (0 0) 1 2 0
            0 178) (CObjectList)) COMMENT ""Annotations"") COMMENT 
            #38=(CFolderPar COMMENT (CGroupPar (CParagraph 12 (6 0) 1 1 0 0 178)
            COMMENT (CObjectList COMMENT #39=(CFolderPar COMMENT (CGroupPar 
            (CParagraph 4 (7 4 0) 1 1 1 0 178) COMMENT (CObjectList COMMENT 
            #40=(CFolderPar COMMENT (CGroupPar COMMENT (CParagraph 1984 (3 #14# 
            0) 1 2 2 0 327) COMMENT (CObjectList COMMENT #41=(CLinePar COMMENT 
            (CParagraph 0 (0 0) 1 2 3 0 180) COMMENT ""Start: 1984 End: 2358"" 
            1) COMMENT #42=(CLinePar COMMENT (CParagraph 0 (0 0) 1 2 3 0 180) 
            COMMENT ""Original Location Description:"" 1) COMMENT #43=(CLinePar 
            COMMENT (CParagraph 0 (0 0) 1 2 3 0 180) COMMENT "" 1984..2358"" 
            1))) ""Zeocin_Syn""))) COMMENT ""CDS (1 total)"") COMMENT 
            #44=(CFolderPar COMMENT (CGroupPar (CParagraph 21 (7 21 0) 1 1 1 0 
            178) COMMENT (CObjectList COMMENT #45=(CFolderPar COMMENT (CGroupPar
            COMMENT (CParagraph 7 (3 #20# 0) 1 2 2 0 194) COMMENT (CObjectList 
            COMMENT #46=(CLinePar COMMENT (CParagraph 0 (0 0) 1 2 3 0 180) 
            COMMENT ""Start: 7 End: 132 "" 1) COMMENT #47=(CLinePar COMMENT 
            (CParagraph 0 (0 0) 1 2 3 0 180) COMMENT ""Original Location 
            Description:"" 1) COMMENT #48=(CLinePar COMMENT (CParagraph 0 (0 0) 
            1 2 3 0 180) COMMENT "" 7..132"" 1))) ""P_AOX1_Syn_dBamHI""))) 
            COMMENT ""Misc. Feature (1 total)"") COMMENT #49=(CFolderPar COMMENT
            (CGroupPar (CParagraph 29 (7 29 0) 1 1 1 0 178) COMMENT (CObjectList
            COMMENT #50=(CFolderPar COMMENT (CGroupPar COMMENT (CParagraph 141 
            (3 #18# 0) 1 2 2 0 194) COMMENT (CObjectList COMMENT #51=(CLinePar 
            COMMENT (CParagraph 0 (0 0) 1 2 3 0 180) COMMENT ""Start: 141 End: 
            1071"" 1) COMMENT #52=(CLinePar COMMENT (CParagraph 0 (0 0) 1 2 3 0 
            180) COMMENT ""Original Location Description:"" 1) COMMENT 
            #53=(CLinePar COMMENT (CParagraph 0 (0 0) 1 2 3 0 180) COMMENT "" 
            141..1071"" 1))) ""P_AOX1_Syn"") COMMENT #54=(CFolderPar COMMENT 
            (CGroupPar COMMENT (CParagraph 1361 (3 #16# 0) 1 2 2 0 194) COMMENT 
            (CObjectList COMMENT #55=(CLinePar COMMENT (CParagraph 0 (0 0) 1 2 3
            0 180) COMMENT ""Start: 1361 End: 1918"" 1) COMMENT #56=(CLinePar 
            COMMENT (CParagraph 0 (0 0) 1 2 3 0 180) COMMENT ""Original Location
            Description:"" 1) COMMENT #57=(CLinePar COMMENT (CParagraph 0 (0 0) 
            1 2 3 0 180) COMMENT "" 1361..1918"" 1))) ""P_ILV5""))) COMMENT 
            ""Promoter Eukaryotic (2 total)"") COMMENT #58=(CFolderPar COMMENT 
            (CGroupPar (CParagraph 30 (7 30 0) 1 1 1 0 178) COMMENT (CObjectList
            COMMENT #59=(CFolderPar COMMENT (CGroupPar COMMENT (CParagraph 1919 
            (3 #17# 0) 1 2 2 0 194) COMMENT (CObjectList COMMENT #60=(CLinePar 
            COMMENT (CParagraph 0 (0 0) 1 2 3 0 180) COMMENT ""Start: 1919 End: 
            1982"" 1) COMMENT #61=(CLinePar COMMENT (CParagraph 0 (0 0) 1 2 3 0 
            180) COMMENT ""Original Location Description:"" 1) COMMENT 
            #62=(CLinePar COMMENT (CParagraph 0 (0 0) 1 2 3 0 180) COMMENT "" 
            1919..1982"" 1))) ""P_EM72_Syn""))) COMMENT ""Promoter Prokaryotic 
            (1 total)"") COMMENT #63=(CFolderPar COMMENT (CGroupPar (CParagraph 
            33 (7 33 0) 1 1 1 0 178) COMMENT (CObjectList COMMENT 
            #64=(CFolderPar COMMENT (CGroupPar COMMENT (CParagraph 2856 (3 #15# 
            0) 1 2 2 0 194) COMMENT (CObjectList COMMENT #65=(CLinePar COMMENT 
            (CParagraph 0 (0 0) 1 2 3 0 180) COMMENT ""Start: 2856 End: 3528"" 
            1) COMMENT #66=(CLinePar COMMENT (CParagraph 0 (0 0) 1 2 3 0 180) 
            COMMENT ""Original Location Description:"" 1) COMMENT #67=(CLinePar 
            COMMENT (CParagraph 0 (0 0) 1 2 3 0 180) COMMENT "" 2856..3528"" 
            1))) ""pUC ORI""))) COMMENT ""Replication Origin (1 total)"") 
            COMMENT #68=(CFolderPar COMMENT (CGroupPar (CParagraph 43 (7 43 0) 1
            1 1 0 178) COMMENT (CObjectList COMMENT #69=(CFolderPar COMMENT 
            (CGroupPar COMMENT (CParagraph 1100 (3 #19# 0) 1 2 2 0 194) COMMENT 
            (CObjectList COMMENT #70=(CLinePar COMMENT (CParagraph 0 (0 0) 1 2 3
            0 180) COMMENT ""Start: 1100 End: 1359"" 1) COMMENT #71=(CLinePar 
            COMMENT (CParagraph 0 (0 0) 1 2 3 0 180) COMMENT ""Original Location
            Description:"" 1) COMMENT #72=(CLinePar COMMENT (CParagraph 0 (0 0) 
            1 2 3 0 180) COMMENT "" 1100..1359"" 1))) ""AOX1TT_Syn"") COMMENT 
            #73=(CFolderPar COMMENT (CGroupPar COMMENT (CParagraph 2360 (3 #13# 
            0) 1 2 2 0 194) COMMENT (CObjectList COMMENT #74=(CLinePar COMMENT 
            (CParagraph 0 (0 0) 1 2 3 0 180) COMMENT ""Start: 2360 End: 2835"" 
            1) COMMENT #75=(CLinePar COMMENT (CParagraph 0 (0 0) 1 2 3 0 180) 
            COMMENT ""Original Location Description:"" 1) COMMENT #76=(CLinePar 
            COMMENT (CParagraph 0 (0 0) 1 2 3 0 180) COMMENT "" 2360..2835"" 
            1))) ""AODTT""))) COMMENT ""Terminator (2 total)""))) ""Feature 
            Map"") COMMENT #77=(CFolderPar COMMENT (CGroupPar (CParagraph 13 (0 
            0) 1 1 0 0 178) COMMENT (CObjectList COMMENT #78=(CRSFolderPar 
            COMMENT (CFolderPar COMMENT (CGroupPar (CParagraph 21126256 (8 0) 1 
            1 1 0 178) COMMENT (CObjectList COMMENT #79=(CGroupPar COMMENT 
            (CParagraph 0 (10 #12# 0) 1 2 2 0 180) COMMENT (CObjectList COMMENT 
            #80=(CLinePar COMMENT (CParagraph 0 (1 #12# 1) 1 2 2 0 191) COMMENT 
            "" N1: 1086 "" 1))))) ""AscI: 1 site"") 2 6 COMMENT ""GGCGCGCC"" 
            ""CCGCGCGG"") COMMENT #81=(CRSFolderPar COMMENT (CFolderPar COMMENT 
            (CGroupPar (CParagraph 43120992 (8 0) 1 1 1 0 178) COMMENT 
            (CObjectList)) ""AvaI: 0 sites"") 1 5 ""CYCGRG"" COMMENT ""GRGCYC"")
            COMMENT #82=(CRSFolderPar COMMENT (CFolderPar COMMENT (CGroupPar 
            (CParagraph 43128112 (8 0) 1 1 1 0 178) COMMENT (CObjectList COMMENT
            #83=(CGroupPar COMMENT (CParagraph 0 (10 #1# 0) 1 2 2 0 180) COMMENT
            (CObjectList COMMENT #84=(CLinePar COMMENT (CParagraph 0 (1 #1# 1) 1
            2 2 0 191) COMMENT "" N1: 1361 "" 1))))) ""BamHI: 1 site"") 1 5 
            COMMENT ""GGATCC"" ""CCTAGG"") COMMENT #85=(CRSFolderPar COMMENT 
            (CFolderPar COMMENT (CGroupPar (CParagraph 42566312 (8 0) 1 1 1 0 
            178) COMMENT (CObjectList)) ""BglII: 0 sites"") 1 5 ""AGATCT"" 
            COMMENT ""TCTAGA"") COMMENT #86=(CRSFolderPar COMMENT (CFolderPar 
            COMMENT (CGroupPar (CParagraph 42743344 (8 0) 1 1 1 0 178) COMMENT 
            (CObjectList COMMENT #87=(CGroupPar COMMENT (CParagraph 0 (10 #2# 0)
            1 2 2 0 180) COMMENT (CObjectList COMMENT #88=(CLinePar COMMENT 
            (CParagraph 0 (1 #2# 1) 1 2 2 0 191) COMMENT "" N1: 1659 "" 1))))) 
            ""ClaI: 1 site"") 2 4 COMMENT ""ATCGAT"" ""TAGCTA"") COMMENT 
            #89=(CRSFolderPar COMMENT (CFolderPar COMMENT (CGroupPar (CParagraph
            42999064 (8 0) 1 1 1 0 178) COMMENT (CObjectList COMMENT 
            #90=(CGroupPar COMMENT (CParagraph 0 (10 #3# 0) 1 2 2 0 180) COMMENT
            (CObjectList COMMENT #91=(CLinePar COMMENT (CParagraph 0 (1 #3# 1) 1
            2 2 0 191) COMMENT "" N1: 1073 "" 1))))) ""EcoRI: 1 site"") 1 5 
            COMMENT ""GAATTC"" ""CTTAAG"") COMMENT #92=(CRSFolderPar COMMENT 
            (CFolderPar COMMENT (CGroupPar (CParagraph 43106776 (8 0) 1 1 1 0 
            178) COMMENT (CObjectList COMMENT #93=(CGroupPar COMMENT (CParagraph
            0 (10 #4# 0) 1 2 2 0 180) COMMENT (CObjectList COMMENT #94=(CLinePar
            COMMENT (CParagraph 0 (1 #4# 1) 1 2 2 0 191) COMMENT "" N1: 1983 "" 
            1))))) ""NcoI: 1 site"") 1 5 COMMENT ""CCATGG"" ""GGTACC"") COMMENT 
            #95=(CRSFolderPar COMMENT (CFolderPar COMMENT (CGroupPar (CParagraph
            20878960 (8 0) 1 1 1 0 178) COMMENT (CObjectList COMMENT 
            #96=(CGroupPar COMMENT (CParagraph 0 (10 #11# 0) 1 2 2 0 180) 
            COMMENT (CObjectList COMMENT #97=(CLinePar COMMENT (CParagraph 0 (1 
            #11# 1) 1 2 2 0 191) COMMENT "" N1: 1094 "" 1))))) ""NotI: 1 site"")
            2 6 COMMENT ""GCGGCCGC"" ""CGCCGGCG"") COMMENT #98=(CRSFolderPar 
            COMMENT (CFolderPar COMMENT (CGroupPar (CParagraph 44016920 (8 0) 1 
            1 1 0 178) COMMENT (CObjectList COMMENT #99=(CGroupPar COMMENT 
            (CParagraph 0 (10 #5# 0) 1 2 2 0 180) COMMENT (CObjectList COMMENT 
            #100=(CLinePar COMMENT (CParagraph 0 (1 #5# 1) 1 2 2 0 191) COMMENT 
            "" N1: 2836 "" 1))))) ""PstI: 1 site"") 5 1 COMMENT ""CTGCAG"" 
            ""GACGTC"") COMMENT #101=(CRSFolderPar COMMENT (CFolderPar COMMENT 
            (CGroupPar (CParagraph 43059640 (8 0) 1 1 1 0 178) COMMENT 
            (CObjectList)) ""SmaI: 0 sites"") 3 3 ""CCCGGG"" COMMENT ""GGGCCC"")
            COMMENT #102=(CRSFolderPar COMMENT (CFolderPar COMMENT (CGroupPar 
            (CParagraph 20857888 (8 0) 1 1 1 0 178) COMMENT (CObjectList COMMENT
            #103=(CGroupPar COMMENT (CParagraph 0 (10 #10# 0) 1 2 2 0 180) 
            COMMENT (CObjectList COMMENT #104=(CLinePar COMMENT (CParagraph 0 (1
            #10# 1) 1 2 2 0 191) COMMENT "" N1: 1079 "" 1))))) ""SpeI: 1 site"")
            1 COMMENT 5 ""ACTAGT"" ""TGATCA"") COMMENT #105=(CRSFolderPar 
            COMMENT (CFolderPar COMMENT (CGroupPar (CParagraph 42584064 (8 0) 1 
            1 1 0 178) COMMENT (CObjectList COMMENT #106=(CGroupPar COMMENT 
            (CParagraph 0 (10 #9# 0) 1 2 2 0 180) COMMENT (CObjectList COMMENT 
            #107=(CLinePar COMMENT (CParagraph 0 (1 #9# 1) 1 2 2 0 191) COMMENT 
            "" N1: 137 "" 1))))) ""SwaI: 1 site"") 4 COMMENT 4 ""ATTTAAAT"" 
            ""TAAATTTA"") COMMENT #108=(CRSFolderPar COMMENT (CFolderPar COMMENT
            (CGroupPar (CParagraph 20581496 (8 0) 1 1 1 0 178) COMMENT 
            (CObjectList)) ""XmaI: 0 sites"") 1 5 ""CCCGGG"" COMMENT 
            ""GGGCCC""))) ""Restriction/Methylation Map"")))) COMMENT 
            (CGraphView COMMENT (CWStyleSheet COMMENT (CObjectList COMMENT 
            #109=(CWidgetStyle ""RSite Label"" 1 (LOGPEN 0 0 13408563) 1 0 1 
            COMMENT (LOGFONT 0 0 0 0 400 0 0 0 0 3 2 1 18 ""Georgia"") 0.555556 
            0 1 5 COMMENT ""@N (@S)"" 0) COMMENT #110=(CWidgetStyle ""Signal 
            Label"" 1 (LOGPEN 0 0 0) 1 0 1 COMMENT (LOGFONT 0 0 0 0 700 0 0 0 0 
            3 2 1 34 ""Arial"") 0.666667 0 1 1 COMMENT ""@N"" 0) COMMENT 
            #111=(CWidgetStyle ""Molecule Label 2"" 0 0 1 COMMENT (LOGFONT 0 0 0
            0 400 0 0 0 0 3 2 1 18 ""Georgia"") 0.555556 0 1 16 COMMENT ""@L 
            bp"" 0) COMMENT #112=(CWidgetStyle ""Molecule Label 1"" 0 0 1 
            COMMENT (LOGFONT 0 0 0 0 400 0 0 0 0 3 2 1 34 ""Verdana"") 0.833333 
            0 1 1 COMMENT ""@N"" 0) COMMENT #113=(CWidgetStyle ""Shape 3"" 1 
            (LOGPEN 0 0 3355545) 1 1 COMMENT (LOGBRUSH 0 6724095 0) 0 0 1 
            (LOGSHAPE 9 1 0.8 1.8 0)) COMMENT #114=(CWidgetStyle ""Shape 1"" 1 
            (LOGPEN 0 0 6723840) 1 1 COMMENT (LOGBRUSH 0 10079334 0) 0 0 1 
            (LOGSHAPE 9 1 0.8 1.8 0)) COMMENT #115=(CWidgetStyle ""Axis"" 1 
            (LOGPEN 0 0 10079436) 2 1 COMMENT (LOGBRUSH 0 13434879 0) 0 0 1 
            (LOGSHAPE 10 1 0 0 0)) COMMENT #116=(CWidgetStyle ""Line 2"" 1 
            (LOGPEN 0 0 6723840) 8 0 0 0 1 COMMENT (LOGSHAPE 1 1.9 0 0 0)) 
            COMMENT #117=(CWidgetStyle ""RSite"" 1 (LOGPEN 0 0 10053171) 8 0 0 0
            1 COMMENT (LOGSHAPE 1 1.9 0 0 0)) COMMENT #118=(CWidgetStyle ""Short
            Signal"" 1 (LOGPEN 0 0 13395507) 10 0 0 0 1 COMMENT (LOGSHAPE 1 1.9 
            0 0 0)) COMMENT #119=(CWidgetStyle ""Uniq RSite Label"" 1 (LOGPEN 0 
            0 153) 1 0 1 COMMENT (LOGFONT 0 0 0 0 400 0 0 0 0 3 2 1 18 
            ""Georgia"") 0.555556 128 1 COMMENT 5 ""@N (@S)"" 0) COMMENT 
            #120=(CWidgetStyle ""Vanilla"" 1 (LOGPEN 0 0 0) 1 1 COMMENT 
            (LOGBRUSH 0 16777215 0) 1 COMMENT (LOGFONT 0 0 0 0 400 0 0 0 0 7 48 
            2 18 ""Times New Roman"") 0.8 0 COMMENT 1 2 ""?"" 0) COMMENT 
            #121=(CWidgetStyle ""Mark 1"" 0 0 1 COMMENT (LOGFONT 0 0 0 0 400 0 0
            0 2 7 48 2 2 ""Windings"") 0.7 0 1 2 ""?"" COMMENT 0) COMMENT 
            #122=(CWidgetStyle ""Motif Label"" 1 (LOGPEN 0 0 16744512) 1 0 1 
            COMMENT (LOGFONT 0 0 0 0 400 0 0 0 0 3 2 1 34 ""Arial"") 0.611111 
            8388608 COMMENT 1 65535 ""@N (@H)"" 0) COMMENT #123=(CWidgetStyle 
            ""Fragment Label 2"" 1 (LOGPEN 0 0 0) 1 0 1 COMMENT (LOGFONT 0 0 0 0
            400 0 0 0 0 3 2 1 49 ""Courier New"") 1.05 0 1 48 COMMENT ""@F bp 
            (molecule @L bp)"" 0) COMMENT #124=(CWidgetStyle ""Fragment Label 
            1"" 1 (LOGPEN 0 0 0) 1 0 1 COMMENT (LOGFONT 0 0 0 0 400 0 0 0 0 3 2 
            1 34 ""Arial"") 0.91 0 1 1 COMMENT ""Fragment of @N"" 0) COMMENT 
            #125=(CWidgetStyle ""Shape 4"" 1 (LOGPEN 0 0 0) 1 1 COMMENT 
            (LOGBRUSH 2 8388608 5) 0 0 0) COMMENT #126=(CWidgetStyle ""Shape 2""
            1 (LOGPEN 0 0 0) 1 1 (LOGBRUSH 0 128 0) 0 COMMENT 0 0) COMMENT 
            #127=(CWidgetStyle ""Shape 0"" 1 (LOGPEN 0 0 0) 1 1 (LOGBRUSH 0 0 0)
            0 0 COMMENT 0) COMMENT #128=(CWidgetStyle ""ORF"" 1 (LOGPEN 0 0 
            16384) 8 0 0 0 1 COMMENT (LOGSHAPE 7 0.2 3.41182 2.86186 0.609808)) 
            COMMENT #129=(CWidgetStyle ""Line 4"" 1 (LOGPEN 0 0 32768) 8 0 0 0 
            0) COMMENT #130=(CWidgetStyle ""Line 3"" 1 (LOGPEN 0 0 16711680) 8 0
            0 0 0) COMMENT #131=(CWidgetStyle ""Line 1"" 1 (LOGPEN 0 0 16711680)
            1 0 0 0 0) COMMENT #132=(CWidgetStyle ""Short Promoter"" 1 (LOGPEN 0
            0 128) 6 0 0 0 0) COMMENT #133=(CWidgetStyle ""Motif"" 1 (LOGPEN 0 0
            0) 1 0 0 0 0) COMMENT #134=(CWidgetStyle ""Line 0"" 1 (LOGPEN 0 0 0)
            8 0 0 0 0) COMMENT #135=(CWidgetStyle ""Void"" 0 0 0 0 0) COMMENT 
            #136=(CWidgetStyle ""General Label"" 1 (LOGPEN 0 0 0) 1 0 1 COMMENT 
            (LOGFONT 0 0 0 0 400 0 0 0 0 3 2 1 18 ""Times New Roman"") 0.91 0 
            COMMENT 1 3 ""@T @N "" 0) COMMENT #137=(CWidgetStyle ""Position"" 1 
            (LOGPEN 0 0 0) 1 0 0 0 0) COMMENT #138=(CWidgetStyle ""Annotation"" 
            0 0 1 COMMENT (LOGFONT 0 0 0 0 400 0 0 0 0 3 2 1 18 ""Times New 
            Roman"") 0.91 0 COMMENT 0 0) COMMENT #139=(CWidgetStyle ""Position 
            Label"" 1 (LOGPEN 0 0 8388608) 1 0 1 COMMENT (LOGFONT 0 0 0 0 400 0 
            1 0 0 3 2 1 34 ""Arial"") 0.63 8388608 1 1 COMMENT ""@N"" 0) COMMENT
            #140=(CWidgetStyle ""Range"" 1 (LOGPEN 0 0 0) 1 1 COMMENT (LOGBRUSH 
            0 16777215 0) 0 0 0) COMMENT #141=(CWidgetStyle ""Range Label"" 1 
            (LOGPEN 0 0 8388608) 1 0 1 COMMENT (LOGFONT 0 0 0 0 400 0 1 0 0 3 2 
            1 34 ""Arial"") 0.63 8388608 1 1 COMMENT ""@N"" 0) COMMENT 
            #142=(CWidgetStyle ""ORF Label"" 1 (LOGPEN 0 0 49216) 1 0 1 COMMENT 
            (LOGFONT 0 0 0 0 400 0 0 0 0 3 2 1 18 ""Times New Roman"") COMMENT 
            0.611111 0 1 65535 ""@N"" 0) COMMENT #143=(CWidgetStyle ""CDS 
            Label"" 1 (LOGPEN 0 0 4227264) 1 0 1 COMMENT (LOGFONT 0 0 0 0 400 0 
            0 0 0 3 2 1 34 ""Arial"") 0.555556 255 1 1 COMMENT ""@N"" 0) COMMENT
            #144=(CWidgetStyle ""Shape 5"" 1 (LOGPEN 0 0 0) 3 1 COMMENT 
            (LOGBRUSH 0 16777113 0) 1 COMMENT (LOGFONT 0 0 0 0 400 0 0 0 0 7 48 
            2 50 ""Arial"") 0.9 0 0 1 COMMENT (LOGSHAPE 9 1 0.8 1.8 0)) COMMENT 
            #145=(CWidgetStyle ""CDS"" 1 (LOGPEN 0 0 0) 1 1 (LOGBRUSH 2 39423 3)
            0 0 COMMENT 1 (LOGSHAPE 9 1 0.8 1.8 0)) COMMENT #146=(CWidgetStyle 
            ""Label 2"" 1 (LOGPEN 0 0 4227264) 1 0 1 COMMENT (LOGFONT 0 0 0 0 
            400 0 0 0 0 3 2 1 34 ""Arial"") 0.944444 8388608 COMMENT 1 1 ""@N"" 
            0) COMMENT #147=(CWidgetStyle ""Label 3"" 1 (LOGPEN 0 0 8421376) 1 0
            1 COMMENT (LOGFONT 0 0 0 0 700 255 0 0 0 3 2 1 34 ""Arial"") 
            0.833333 255 1 COMMENT 5 ""@N (@S)"" 0) COMMENT #148=(CWidgetStyle 
            ""Label 4"" 1 (LOGPEN 0 0 8437824) 1 0 1 COMMENT (LOGFONT 0 0 0 0 
            400 0 0 0 0 3 2 1 34 ""Arial"") 0.722222 0 1 5 COMMENT ""@N (@S)"" 
            0)) 0.164644 1.74233 0.164644 2.53336 COMMENT (70 (CShapeMapEntry 0 
            ""Unique RSite"" 1 ""Uniq RSite Label"") 67 COMMENT (CShapeMapEntry 
            0 ""ORF"" 0 ""ORF Label"")) 40.0378 40.0378 39 39 0.1 COMMENT -3548)
            1 1 1 1 1 COMMENT (mapper: 17.6037 -14.537 40.0378 40.0378 0.01 10 
            -1 3548 3548 1 0 0) COMMENT #149=(CGroupWidget (CWidget 0 (0 0) 1 2 
            0 0 Nil 42523168 100) COMMENT (CObjectList COMMENT 
            #150=(CGroupWidget (CWidget 1 (0 0) 1 2 0 0 Nil -810 100) COMMENT 
            (CObjectList COMMENT #151=(CAxis COMMENT (CWideLine COMMENT (CWidget
            0 (0 0) 1 2 0 0 #115# 43717420 0) COMMENT (LOGPEN 0 0 10079436) 2 
            (LOGBRUSH 0 13434879 0) 1 COMMENT 6.27595 6.27395 1 0.0214037) 
            0.176809) COMMENT #152=(CLabel COMMENT (CWidget 1001 (0 0) 1 2 0 0 
            #112# 43620916 100) COMMENT (LOGPEN 0 0 0) 1 COMMENT (LOGFONT 58 22 
            0 0 400 0 0 0 0 3 2 1 34 ""Verdana"") COMMENT 1.74233 0.833333 0 
            ""pPpT4 S"" ""@N"" 1 0 0.871165 0 COMMENT -4.55956 4.42082 1.3737 
            Nil) COMMENT #153=(CLabel COMMENT (CWidget 1002 (0 0) 1 2 0 0 #111# 
            43827956 100) COMMENT (LOGPEN 0 0 0) 1 COMMENT (LOGFONT 38 14 0 0 
            400 0 0 0 0 3 2 1 18 ""Georgia"") COMMENT 1.74233 0.555556 0 ""3548 
            bp"" ""@L bp"" 16 0 -0.871165 COMMENT 0 -5.82624 2.99717 0.949103 
            Nil)) (CObjectList)) COMMENT #154=(CGroupWidget (CWidget 10 (6 0) 1 
            2 0 0 Nil -880 100) COMMENT (CObjectList COMMENT #155=(CGroupWidget 
            COMMENT (CWidget 4 (7 4 0) 1 2 0 0 Nil -182 100) COMMENT 
            (CObjectList COMMENT #156=(CWideArrow COMMENT (CWideLine COMMENT 
            (CWidget 0 (3 #14# 0) 1 2 0 0 #113# 0 100) COMMENT (LOGPEN 0 0 
            3355545) 1 COMMENT (LOGBRUSH 0 6724095 0) 1 2.10403 2.76706 1 
            COMMENT 0.082322) 0.8 1.8 0) COMMENT #157=(CLabel COMMENT (CWidget 0
            (0 0) 1 2 0 0 #110# 42660628 100) COMMENT (LOGPEN 0 0 0) 1 COMMENT 
            (LOGFONT 46 17 0 0 700 0 0 0 0 3 2 1 34 COMMENT ""Arial"") 1.74233 
            0.666667 0 ""Zeocin Syn"" COMMENT ""@N"" 1 -11.1107 -8.71165 5.13116
            5.77577 COMMENT 4.67059 1.14891 #156#)) (CObjectList)) COMMENT 
            #158=(CGroupWidget COMMENT (CWidget 21 (7 21 0) 1 2 0 0 Nil -1159 
            100) COMMENT (CObjectList COMMENT #159=(CWideArrow COMMENT 
            (CWideLine COMMENT (CWidget 0 (3 #20# 0) 1 2 0 0 #114# 0 100) 
            COMMENT (LOGPEN 0 0 6723840) 1 COMMENT (LOGBRUSH 0 10079334 0) 1 
            6.0398 6.26258 1 COMMENT 0.082322) 0.8 1.8 0) COMMENT #160=(CLabel 
            COMMENT (CWidget 0 (0 0) 1 2 0 0 #110# 43510124 100) COMMENT (LOGPEN
            0 0 0) 1 COMMENT (LOGFONT 46 17 0 0 700 0 0 0 0 3 2 1 34 COMMENT 
            ""Arial"") 1.74233 0.666667 0 COMMENT ""P AOX1 Syn dBamHI"" ""@N"" 1
            6.72153 12.1963 COMMENT -17.2223 1.97573 8.29216 1.14891 #159#)) 
            COMMENT (CObjectList)) COMMENT #161=(CGroupWidget COMMENT (CWidget 
            29 (7 29 0) 1 2 0 0 Nil -1019 100) COMMENT (CObjectList COMMENT 
            #162=(CWideArrow COMMENT (CWideLine COMMENT (CWidget 0 (3 #16# 0) 1 
            2 0 0 #114# 0 100) COMMENT (LOGPEN 0 0 6723840) 1 COMMENT (LOGBRUSH 
            0 10079334 0) 1 2.88199 3.86858 1 COMMENT 0.082322) 0.8 1.8 0) 
            COMMENT #163=(CLabel COMMENT (CWidget 0 (0 0) 1 2 0 0 #110# 43992412
            100) COMMENT (LOGPEN 0 0 0) 1 COMMENT (LOGFONT 46 17 0 0 700 0 0 0 0
            3 2 1 34 COMMENT ""Arial"") 1.74233 0.666667 0 ""P ILV5"" ""@N"" 1 
            COMMENT 4.95091 -12.1963 -2.95081 1.97573 2.72243 COMMENT 1.14891 
            #162#) COMMENT #164=(CWideArrow COMMENT (CWideLine COMMENT (CWidget 
            0 (3 #18# 0) 1 2 0 0 #114# 0 100) COMMENT (LOGPEN 0 0 6723840) 1 
            COMMENT (LOGBRUSH 0 10079334 0) 1 4.37956 6.02565 1 COMMENT 
            0.082322) 0.8 1.8 0) COMMENT #165=(CLabel (CWidget 0 (0 0) 1 2 0 0 
            #110# 0 100) COMMENT (LOGPEN 0 0 0) 1 COMMENT (LOGFONT 46 17 0 0 700
            0 0 0 0 3 2 1 34 COMMENT ""Arial"") 1.74233 0.666667 0 ""P AOX1 
            Syn"" COMMENT ""@N"" 1 13.5792 5.22699 -11.7322 4.50909 COMMENT 
            4.94533 1.14891 #164#)) (CObjectList)) COMMENT #166=(CGroupWidget 
            COMMENT (CWidget 30 (7 30 0) 1 2 0 0 Nil -670 100) COMMENT 
            (CObjectList COMMENT #167=(CWideArrow COMMENT (CWideLine COMMENT 
            (CWidget 0 (3 #17# 0) 1 2 0 0 #126# 0 100) COMMENT (LOGPEN 0 0 0) 1 
            (LOGBRUSH 0 128 0) 1 COMMENT 2.76883 2.88199 1 0.082322) 0.8 1.8 0) 
            COMMENT #168=(CLabel COMMENT (CWidget 0 (0 0) 1 2 0 0 #110# 43601308
            100) COMMENT (LOGPEN 0 0 0) 1 COMMENT (LOGFONT 46 17 0 0 700 0 0 0 0
            3 2 1 34 COMMENT ""Arial"") 1.74233 0.666667 0 ""P EM72 Syn"" 
            COMMENT ""@N"" 1 -7.04998 -12.1963 3.42823 8.30913 COMMENT 4.89537 
            1.14891 #167#)) (CObjectList)) COMMENT #169=(CGroupWidget COMMENT 
            (CWidget 33 (7 33 0) 1 2 0 0 Nil -461 100) COMMENT (CObjectList 
            COMMENT #170=(CWideArrow COMMENT (CWideLine COMMENT (CWidget 0 (3 
            #15# 0) 1 2 0 0 #113# 0 100) COMMENT (LOGPEN 0 0 3355545) 1 COMMENT 
            (LOGBRUSH 0 6724095 0) 1 0.0353618 1.22529 1 COMMENT 0.082322) 0.8 
            1.8 0) COMMENT #171=(CLabel COMMENT (CWidget 0 (0 0) 1 2 0 0 #110# 
            42728220 100) COMMENT (LOGPEN 0 0 0) 1 COMMENT (LOGFONT 46 17 0 0 
            700 0 0 0 0 3 2 1 34 COMMENT ""Arial"") 1.74233 0.666667 0 ""pUC 
            ORI"" ""@N"" 1 COMMENT -9.55544 10.454 12.9832 1.97573 3.42177 
            COMMENT 1.14891 #170#)) (CObjectList)) COMMENT #172=(CGroupWidget 
            COMMENT (CWidget 43 (7 43 0) 1 2 0 0 Nil -740 100) COMMENT 
            (CObjectList COMMENT #173=(CLine COMMENT (CWidget 0 (3 #13# 0) 1 2 0
            0 #118# COMMENT 1943890224 100) (LOGPEN 0 8 13395507) 10 COMMENT 
            0.835356 1.26065 2.10226) COMMENT #174=(CLabel (CWidget 0 (0 0) 1 2 
            0 0 #110# 0 100) COMMENT (LOGPEN 0 0 0) 1 COMMENT (LOGFONT 46 17 0 0
            700 0 0 0 0 3 2 1 34 COMMENT ""Arial"") 1.74233 0.666667 0 ""AODTT""
            ""@N"" 1 COMMENT -13.4888 -1.74233 7.86784 4.50909 2.89726 COMMENT 
            1.14891 #173#) COMMENT #175=(CLine COMMENT (CWidget 0 (3 #19# 0) 1 2
            0 0 #118# 44236384 COMMENT 100) (LOGPEN 0 8 13395507) 10 0.835356 
            COMMENT 3.87035 4.33005) COMMENT #176=(CLabel COMMENT (CWidget 0 (0 
            0) 1 2 0 0 #110# 42843996 100) COMMENT (LOGPEN 0 0 0) 1 COMMENT 
            (LOGFONT 46 17 0 0 700 0 0 0 0 3 2 1 34 COMMENT ""Arial"") 1.74233 
            0.666667 0 ""AOX1TT Syn"" COMMENT ""@N"" 1 13.0071 -8.71165 -7.05282
            10.8425 COMMENT 5.19509 1.14891 #175#)) (CObjectList))) COMMENT 
            (CObjectList)) COMMENT #177=(CGroupWidget (CWidget 11 (8 0) 1 2 0 0 
            Nil -1019 100) COMMENT (CObjectList COMMENT #178=(CGroupWidget 
            COMMENT (CWidget 1 (10 #1# 0) 1 2 0 0 Nil -953 100) COMMENT 
            (CObjectList COMMENT #179=(CScratch COMMENT (CWidget 1 (1 #1# 1) 1 2
            0 0 #117# 0 100) COMMENT (LOGPEN 0 6 10053171) 8 1 3.86858 1.9 
            COMMENT 0.082322 1) COMMENT #180=(CLabel (CWidget 0 (0 0) 1 2 0 0 
            #119# 0 100) COMMENT (LOGPEN 0 0 153) 1 COMMENT (LOGFONT 38 14 0 0 
            400 0 0 0 0 3 2 1 18 COMMENT ""Georgia"") 1.74233 0.555556 128 
            COMMENT ""{\\i Bam}HI (1361)"" ""@N (@S)"" 5 11.3297 COMMENT -10.454
            -6.09196 12.1092 5.14514 0.949103 COMMENT #179#)) (CObjectList)) 
            COMMENT #181=(CGroupWidget COMMENT (CWidget 1 (10 #2# 0) 1 2 0 0 Nil
            -674 100) COMMENT (CObjectList COMMENT #182=(CScratch COMMENT 
            (CWidget 1 (1 #2# 1) 1 2 0 0 #117# 0 100) COMMENT (LOGPEN 0 6 
            10053171) 8 1 3.34169 1.9 COMMENT 0.082322 1) COMMENT #183=(CLabel 
            COMMENT (CWidget 0 (0 0) 1 2 0 0 #119# 698 100) COMMENT (LOGPEN 0 0 
            153) 1 COMMENT (LOGFONT 38 14 0 0 400 0 0 0 0 3 2 1 18 COMMENT 
            ""Georgia"") 1.74233 0.555556 128 COMMENT ""{\\i Cla}I (1659)"" ""@N
            (@S)"" 5 5.45091 COMMENT -13.9386 -3.3828 13.3758 4.14608 0.949103 
            COMMENT #182#)) (CObjectList)) COMMENT #184=(CGroupWidget COMMENT 
            (CWidget 1 (10 #3# 0) 1 2 0 0 Nil -186 100) COMMENT (CObjectList 
            COMMENT #185=(CScratch COMMENT (CWidget 1 (1 #3# 1) 1 2 0 0 #117# 
            1499 100) COMMENT (LOGPEN 0 6 10053171) 8 1 4.37779 1.9 COMMENT 
            0.082322 1) COMMENT #186=(CLabel (CWidget 0 (0 0) 1 2 0 0 #119# 0 
            100) COMMENT (LOGPEN 0 0 153) 1 COMMENT (LOGFONT 38 14 0 0 400 0 0 0
            0 3 2 1 18 COMMENT ""Georgia"") 1.74233 0.555556 128 COMMENT ""{\\i 
            Eco}RI (1073)"" ""@N (@S)"" 5 14.4078 COMMENT -1.74233 -8.13509 
            5.77577 4.74552 0.949103 COMMENT #185#)) (CObjectList)) COMMENT 
            #187=(CGroupWidget COMMENT (CWidget 1 (10 #4# 0) 1 2 0 0 Nil -1093 
            100) COMMENT (CObjectList COMMENT #188=(CScratch COMMENT (CWidget 1 
            (1 #4# 1) 1 2 0 0 #117# 0 100) COMMENT (LOGPEN 0 6 10053171) 8 1 
            2.76883 1.9 COMMENT 0.082322 1) COMMENT #189=(CLabel (CWidget 0 (0 
            0) 1 2 0 0 #119# 0 100) COMMENT (LOGPEN 0 0 153) 1 COMMENT (LOGFONT 
            38 14 0 0 400 0 0 0 0 3 2 1 18 COMMENT ""Georgia"") 1.74233 0.555556
            128 COMMENT ""{\\i Nco}I (1983)"" ""@N (@S)"" 5 -8.78619 COMMENT 
            -10.454 3.47044 7.04245 4.32092 0.949103 COMMENT #188#)) 
            (CObjectList)) COMMENT #190=(CGroupWidget COMMENT (CWidget 1 (10 #5
            #0) 1 2 0 0 Nil -395 100) COMMENT (CObjectList COMMENT #191=(CScratch
            COMMENT (CWidget 1 (1 #5# 1) 1 2 0 0 #117# 0 100) COMMENT (LOGPEN 0 
            6 10053171) 8 1 1.26065 1.9 COMMENT 0.082322 1) COMMENT #192=(CLabel
            (CWidget 0 (0 0) 1 2 0 0 #119# 0 100) COMMENT (LOGPEN 0 0 153) 1 
            COMMENT (LOGFONT 38 14 0 0 400 0 0 0 0 3 2 1 18 COMMENT ""Georgia"")
            1.74233 0.555556 128 COMMENT ""{\\i Pst}I (2836)"" ""@N (@S)"" 5 
            -13.7627 COMMENT 3.48466 10.3028 3.24241 4.14608 0.949103 COMMENT 
            #191#)) (CObjectList)) COMMENT #193=(CGroupWidget COMMENT (CWidget 1
            (10 #9# 0) 1 2 0 0 Nil -1093 100) COMMENT (CObjectList COMMENT 
            #194=(CScratch COMMENT (CWidget 1 (1 #9# 1) 1 2 0 0 #117# 0 100) 
            COMMENT (LOGPEN 0 6 10053171) 8 1 6.03272 1.9 COMMENT 0.082322 1) 
            COMMENT #195=(CLabel (CWidget 0 (0 0) 1 2 0 0 #119# 0 100) COMMENT 
            (LOGPEN 0 0 153) 1 COMMENT (LOGFONT 38 14 0 0 400 0 0 0 0 3 2 1 18 
            COMMENT ""Georgia"") 1.74233 0.555556 128 COMMENT ""{\\i Swa}I 
            (137)"" ""@N (@S)"" 5 8.60394 10.454 COMMENT -15.0061 3.24241 
            3.99622 0.949103 #194#)) COMMENT (CObjectList)) COMMENT 
            #196=(CGroupWidget COMMENT (CWidget 1 (10 #10# 0) 1 2 0 0 Nil -116 
            100) COMMENT (CObjectList COMMENT #197=(CScratch COMMENT (CWidget 1 
            (1 #10# 1) 1 2 0 0 #117# 0 100) COMMENT (LOGPEN 0 6 10053171) 8 1 
            4.36718 1.9 COMMENT 0.082322 1) COMMENT #198=(CLabel (CWidget 0 (0 
            0) 1 2 0 0 #119# 0 100) COMMENT (LOGPEN 0 0 153) 1 COMMENT (LOGFONT 
            38 14 0 0 400 0 0 0 0 3 2 1 18 COMMENT ""Georgia"") 1.74233 0.555556
            128 COMMENT ""{\\i Spe}I (1079)"" ""@N (@S)"" 5 13.7867 COMMENT 
            -3.48466 -7.88419 7.04245 4.22101 0.949103 COMMENT #197#)) 
            (CObjectList)) COMMENT #199=(CGroupWidget COMMENT (CWidget 1 (10 
            #11# 0) 1 2 0 0 Nil 713 100) COMMENT (CObjectList COMMENT 
            #200=(CScratch COMMENT (CWidget 1 (1 #11# 1) 1 2 0 0 #117# 0 100) 
            COMMENT (LOGPEN 0 6 10053171) 8 1 4.34066 1.9 COMMENT 0.082322 1) 
            COMMENT #201=(CLabel COMMENT (CWidget 0 (0 0) 1 2 0 0 #119# 43722204
            100) COMMENT (LOGPEN 0 0 153) 1 COMMENT (LOGFONT 38 14 0 0 400 0 0 0
            0 3 2 1 18 COMMENT ""Georgia"") 1.74233 0.555556 128 COMMENT ""{\\i 
            Not}I (1094)"" ""@N (@S)"" 5 13.7721 COMMENT -6.96932 -7.76977 
            9.57581 4.27096 0.949103 COMMENT #200#)) (CObjectList)) COMMENT 
            #202=(CGroupWidget COMMENT (CWidget 1 (10 #12# 0) 1 2 0 0 Nil -953 
            100) COMMENT (CObjectList COMMENT #203=(CScratch COMMENT (CWidget 1 
            (1 #12# 1) 1 2 0 0 #117# 0 100) COMMENT (LOGPEN 0 6 10053171) 8 1 
            4.35481 1.9 COMMENT 0.082322 1) COMMENT #204=(CLabel COMMENT 
            (CWidget 0 (0 0) 1 2 0 0 #119# 20544272 100) COMMENT (LOGPEN 0 0 
            153) 1 COMMENT (LOGFONT 38 14 0 0 400 0 0 0 0 3 2 1 18 COMMENT 
            ""Georgia"") 1.74233 0.555556 128 COMMENT ""{\\i Asc}I (1086)"" ""@N
            (@S)"" 5 13.6753 COMMENT -5.22699 -7.8308 8.30913 4.19603 0.949103 
            COMMENT #203#)) (CObjectList))) (CObjectList)) COMMENT 
            #205=(CGroupWidget (CWidget 14 (16 0) 1 2 0 0 Nil -635 100) COMMENT 
            (CObjectList) (CObjectList)) COMMENT #206=(CGroupWidget (CWidget 12 
            (0 0) 1 2 0 0 Nil -574 100) COMMENT (CObjectList) (CObjectList))) 
            (CObjectList))) COMMENT (CSeqView 10 10 (CObjectList) (CObList) 1 
            (CObList)) (CObList) 0 COMMENT (CStringList) 0 44418608 (CObList)))
FEATURES             Location/Qualifiers
     Misc._feature   1..6
                     /label="BamHI site"
                     /note="BamHI site"
                     /label="BamHI site"
                     /label="BamHI site"
     Promoter        2..559
                     /label=P_ILV5
     Promoter        560..623
                     /label=P_EM72_Syn
     CDS             625..999
                     /label=Zeocin_Syn
     Misc._feature   701..705
                     /label="mutated MlyI site"
                     /note="mutated MlyI site"
                     /label="mutated MlyI site"
                     /label="mutated MlyI site"
     Misc._feature   702
                     /label="this base mutated from A to this G to"
                     /note="this base mutated from A to this G to remove the
                     MlyI site"
                     /label="this base mutated from A to this G to"
                     /label="this base mutated from A to this G to"
     Terminator      1001..1476
                     /label=AODTT
     Misc._feature   1472..1477
                     /label="PstI site"
                     /note="PstI site"
                     /label="PstI site"
                     /label="PstI site"
     Misc._feature   1477..2102
                     /label="3'AOX1 UTR for inegration with sites"
                     /label="3'AOX1 UTR for inegration with sites"
                     /label="3'AOX1 UTR for inegration with sites"
     Misc._feature   1477..2102
                     /label=Untitled
     Misc._feature   1478..1485
                     /label="AscI site"
                     /note="AscI site (include here as a unique backup/fail
                     safeRE site to allow removal of the 3'AOX1 UTR to allow
                     also T4style integration (by double digestion with BglII
                     (or SwaI)and PstI (or the backup enzyme added here)"
                     /label="AscI site"
                     /label="AscI site"
     Misc._feature   1486..2088
                     /label="3'AOX1 UTR integ. seq. without MlyI"
                     /note="3'AOX1 UTR integ. seq. without MlyI sites (however
                     MUST check for other RE sites in vector) --> this one
                     justwith BglII that is ideal for integration togehter
                     with thesites in AOX1 promoter"
                     /label="3'AOX1 UTR integ. seq. without MlyI"
                     /label="3'AOX1 UTR integ. seq. without MlyI"
     Misc._feature   2083..2088
                     /label="BglII site --> ideal to use together"
                     /note="BglII site --> ideal to use together with the site
                     in AOX1 for integration"
                     /label="BglII site --> ideal to use together"
                     /label="BglII site --> ideal to use together"
     Misc._feature   2089..2096
                     /label="SwaI site"
                     /note="SwaI site (added via PCR to get additional site
                     for linearization)"
                     /label="SwaI site"
                     /label="SwaI site"
     Misc._feature   2097
                     /label="this ""G"" added by Mudassar when"
                     /note="this ""G"" added by Mudassar when seperating PstI
                     + KpnI site, but no new undesired RE sites created,
                     therforeleft in"
                     /label="this G added by Mudassar when"
                     /label="this G added by Mudassar when"
     Misc._feature   2098..2103
                     /label="KpnI site"
                     /note="KpnI site"
                     /label="KpnI site"
                     /label="KpnI site"
     Replication_ori 2118..2790
                     /direction=RIGHT
                     /label="pUC ORI"
                     /label="pUC ORI"
                     /label="pUC ORI"
     Misc._feature   2418..2422
                     /label="mutated MlyI recogniton site"
                     /note="mutated MlyI recogniton site"
                     /label="mutated MlyI recogniton site"
                     /label="mutated MlyI recogniton site"
     Misc._feature   2421
                     /label="this base mutated from T to this C to"
                     /note="this base mutated from T to this C to remove the
                     MlyI site"
                     /label="this base mutated from T to this C to"
                     /label="this base mutated from T to this C to"
     Misc._feature   2788..2807
                     /label="at first I wanted to include unique"
                     /note="at first I wanted to include unique restriton site
                     to exchange with Mudassar's plasmids, however
                     eventuallydecied to use simply SacI site in the AOX1
                     promtoer and forGAP simply use the SwaI site"
                     /label="at first I wanted to include unique"
                     /label="at first I wanted to include unique"
     Misc._feature   2788..2793
                     /label="PciI/PscI site"
                     /note="PciI/PscI site"
                     /label="PciI/PscI site"
                     /label="PciI/PscI site"
     Misc._feature   2794..2801
                     /label="SwaI site"
                     /note="SwaI site (added via PCR to get additional site
                     for linearization)"
                     /label="SwaI site"
                     /label="SwaI site"
     Misc._feature   2794..4685
                     /label="expression cassette of promoter"
                     /note="expression cassette of promoter (N-tag) stuffer
                     (C-tag) terminator"
                     /label="expression cassette of promoter"
                     /label="expression cassette of promoter"
     Misc._feature   2802..3741
                     /label="AOX1 promoter"
                     /note="AOX1 promoter (from BglII site just up to Start
                     codon -1)"
                     /label="AOX1 promoter"
                     /label="AOX1 promoter"
     Misc._feature   2802..2807
                     /label="BglII site"
                     /note="BglII site"
                     /label="BglII site"
                     /label="BglII site"
     Misc._feature   3329
                     /label="in pPIC9 there is a ""C"" at this position"
                     /note="in pPIC9 there is a ""C"" at this position"
                     /label="in pPIC9 there is a C at this position"
                     /label="in pPIC9 there is a C at this position"
     Misc._feature   3616..3624
                     /label="in the first version of the plasmids I"
                     /note="in the first version of the plasmids I had here
                     only8 homopolymer Ts, but Koutz, FTO (and also seq. used
                     in allpPp plasmids) and GS115 sequence have 9 Ts -->
                     change tosequnce with 9 Ts!!!"
                     /label="in the first version of the plasmids I"
                     /label="in the first version of the plasmids I"
     Misc._feature   3707..3734
                     /label="this part of sequence is last on T4S"
                     /note="this part of sequence is last on T4S vector, then
                     the MCS starts"
                     /label="this part of sequence is last on T4S"
                     /label="this part of sequence is last on T4S"
     Primer          3712..3763
                     /label=PAOX1-XYL_fw
     Misc._feature   3727..3732
                     /label=EcoRI
                     /note="EcoRI (GAATTC) site created in Mudassar's pEA
                     plasmid by mutating 2 nucletides"
     Misc._feature   3727
                     /label="in Mudassar's pEA plasmid there is a"
                     /note="in Mudassar's pEA plasmid there is a ""G"" at this
                     position"
                     /label="in Mudassar's pEA plasmid there is a"
                     /label="in Mudassar's pEA plasmid there is a"
     Misc._feature   3732
                     /label="in Mudassar's pEA plasmid there is a"
                     /note="in Mudassar's pEA plasmid there is a ""C"" at this
                     position"
                     /label="in Mudassar's pEA plasmid there is a"
                     /label="in Mudassar's pEA plasmid there is a"
     Misc._feature   3735..3741
                     /label="Kozak sequnce"
                     /note="Kozak sequnce"
                     /label="Kozak sequnce"
                     /label="Kozak sequnce"
     Misc._feature   3735
                     /label="this C is deleted in T4 vector"
                     /note="this C is deleted in T4 vector"
                     /label="this C is deleted in T4 vector"
                     /label="this C is deleted in T4 vector"
     Restriction_sit 3741^3742
                     /note="Name: MlyI"
                     /note="Pattern: gagtc"
                     /note="cut_0_on_positive_strand: 4571^4572"
                     /note="cut_0_on_negative_strand: 4571^4572"
                     /note="inhibited_by: 5': N6-methyladenosine"
                     /note="site_type: other"
                     /note="restriction site"
                     /label=MlyI
     Misc._feature   3742..4419
                     /label="Stop Codon"
                     /note="Stop Codon (!!!!!!!!!!must be provided by the
                     vector!!!!!!!!)"
                     /label="Stop Codon"
                     /label="Stop Codon"
     CDS             3742..4419
                     /label=XylA_opt
     Primer          complement(4394..4445)
                     /label=XYL-AOX1TT_rev
     Misc._feature   4420..4679
                     /label="AOX1 transcitption terminaor sequnce"
                     /note="AOX1 transcitption terminaor sequnce used in T4
                     and Mudassars plasmid (here is the completely natural
                     sequncebut watch out, T4 and Mudassar are slight changed
                     [markedhere])"
                     /label="AOX1 transcitption terminaor sequnce"
                     /label="AOX1 transcitption terminaor sequnce"
     Misc._feature   4567
                     /label="this T mutated to A in T4 vecotr"
                     /note="this T mutated to A in T4 vecotr"
                     /label="this T mutated to A in T4 vecotr"
                     /label="this T mutated to A in T4 vecotr"
     Misc._feature   4668
                     /label="this G mutated into C in T4 and"
                     /note="this G mutated into C in T4 and Mudassars plasmid
                     (only HIs plasmid checked)"
                     /label="this G mutated into C in T4 and"
                     /label="this G mutated into C in T4 and"
     Misc._feature   4680..4685
                     /label="BspEi site"
                     /note="BspEi site"
                     /label="BspEi site"
                     /label="BspEi site"
     Misc._feature   4680..4685
                     /label="include restriton site to exchange with"
                     /note="include restriton site to exchange with Mudassar's
                     plasmids"
                     /label="include restriton site to exchange with"
                     /label="include restriton site to exchange with"
     Misc._feature   4680..4685
                     /label="BspEI site"
                     /note="BspEI site (for exchange with Schwab's vectors)"
                     /label="BspEI site"
                     /label="BspEI site"
     Misc._feature   4680..4685
                     /label="BspEI recogniton site"
                     /note="BspEI recogniton site (added to allow easy cloning
                     to Schwab's vectors)"
                     /label="BspEI recogniton site"
                     /label="BspEI recogniton site"
ORIGIN
        1 GGATCCTTCA GTAATGTCTT GTTTCTTTTG TTGCAGTGGT GAGCCATTTT GACTTCGTGA
       61 AAGTTTCTTT AGAATAGTTG TTTCCAGAGG CCAAACATTC CACCCGTAGT AAAGTGCAAG
      121 CGTAGGAAGA CCAAGACTGG CATAAATCAG GTATAAGTGT CGAGCACTGG CAGGTGATCT
      181 TCTGAAAGTT TCTACTAGCA GATAAGATCC AGTAGTCATG CATATGGCAA CAATGTACCG
      241 TGTGGATCTA AGAACGCGTC CTACTAACCT TCGCATTCGT TGGTCCAGTT TGTTGTTATC
      301 GATCAACGTG ACAAGGTTGT CGATTCCGCG TAAGCATGCA TACCCAAGGA CGCCTGTTGC
      361 AATTCCAAGT GAGCCAGTTC CAACAATCTT TGTAATATTA GAGCACTTCA TTGTGTTGCG
      421 CTTGAAAGTA AAATGCGAAC AAATTAAGAG ATAATCTCGA AACCGCGACT TCAAACGCCA
      481 ATATGATGTG CGGCACACAA TAAGCGTTCA TATCCGCTGG GTGACTTTCT CGCTTTAAAA
      541 AATTATCCGA AAAAATTTTC TAGAGTGTTG TTACTTTATA CTTCCGGCTC GTATAATACG
      601 ACAAGGTGTA AGGAGGACTA AACCATGGCT AAACTCACCT CTGCTGTTCC AGTCCTGACT
      661 GCTCGTGATG TTGCTGGTGC TGTTGAGTTC TGGACTGATA GGCTCGGTTT CTCCCGTGAC
      721 TTCGTAGAGG ACGACTTTGC CGGTGTTGTA CGTGACGACG TTACCCTGTT CATCTCCGCA
      781 GTTCAGGACC AGGTTGTGCC AGACAACACT CTGGCATGGG TATGGGTTCG TGGTCTGGAC
      841 GAACTGTACG CTGAGTGGTC TGAGGTCGTG TCTACCAACT TCCGTGATGC ATCTGGTCCA
      901 GCTATGACCG AGATCGGTGA ACAGCCCTGG GGTCGTGAGT TTGCACTGCG TGATCCAGCT
      961 GGTAACTGCG TGCATTTCGT CGCAGAAGAG CAGGACTAAC AATTGACACC TTACGATTAT
     1021 TTAGAGAGTA TTTATTAGTT TTATTGTATG TATACGGATG TTTTATTATC TATTTATGCC
     1081 CTTATATTCT GTAACTATCC AAAAGTCCTA TCTTATCAAG CCAGCAATCT ATGTCCGCGA
     1141 ACGTCAACTA AAAATAAGCT TTTTATGCTC TTCTCTCTTT TTTTCCCTTC GGTATAATTA
     1201 TACCTTGCAT CCACAGATTC TCCTGCCAAA TTTTGCATAA TCCTTTACAA CATGGCTATA
     1261 TGGGAGCACT TAGCGCCCTC CAAAACCCAT ATTGCCTACG CATGTATAGG TGTTTTTTCC
     1321 ACAATATTTT CTCTGTGCTC TCTTTTTATT AAAGAGAAGC TCTATATCGG AGAAGCTTCT
     1381 GTGGCCGTTA TATTCGGCCT TATCGTGGGA CCACATTGCC TGAATTGGTT TGCCCCGGAA
     1441 GATTGGGGAA ACTTGGATCT GATTACCTTA GCTGCAGGGC GCGCCGAACT GTGAGACTAT
     1501 CTCGGTTATG ACAGCAGAAA TGTCCTTCTT GGAGACAGTA AATGAAGTCC CACCAATAAA
     1561 GAAATCCTTG TTATCAGGAA CAAACTTCTT GTTTCGAACT TTTTCGGTGC CTTGAACTAT
     1621 AAAATGTAGA GTGGATATGT CGGGTAGGAA TGGAGCGGGC AAATGCTTAC CTTCTGGACC
     1681 TTCAAGAGGT ATGTAGGGTT TGTAGATACT GATGCCAACT TCAGTGACAA CGTTGCTATT
     1741 TCGTTCAAAC CATTCCGAAT CCAGAGAAAT CAAAGTTGTT TGTCTACTAT TGATCCAAGC
     1801 CAGTGCGGTC TTGAAACTGA CAATAGTGTG CTCGTGTTTT GAGGTCATCT TTGTATGAAT
     1861 AAATCTAGTC TTTGATCTAA ATAATCTTGA CGAGCCAGAC GATAATACCA ATCTAAACTC
     1921 TTTAAACGTT AAAGGACAAG TATGTCTGCC TGTATTAAAC CCCAAATCAG CTCGTAGTCT
     1981 GATCCTCATC AACTTGAGGG GCACTATCTT GTTTTAGAGA AATTTGCGGA GATGCGATAT
     2041 CGAGAAAAAG GTACGCTGAT TTTAAACGTG AAATTTATCT CAAGATCTAT TTAAATGGGT
     2101 ACCACTGAGC GTCAGACCCC GTAGAAAAGA TCAAAGGATC TTCTTGAGAT CCTTTTTTTC
     2161 TGCGCGTAAT CTGCTGCTTG CAAACAAAAA AACCACCGCT ACCAGCGGTG GTTTGTTTGC
     2221 CGGATCAAGA GCTACCAACT CTTTTTCCGA AGGTAACTGG CTTCAGCAGA GCGCAGATAC
     2281 CAAATACTGT TCTTCTAGTG TAGCCGTAGT TAGGCCACCA CTTCAAGAAC TCTGTAGCAC
     2341 CGCCTACATA CCTCGCTCTG CTAATCCTGT TACCAGTGGC TGCTGCCAGT GGCGATAAGT
     2401 CGTGTCTTAC CGGGTTGGAC CCAAGACGAT AGTTACCGGA TAAGGCGCAG CGGTCGGGCT
     2461 GAACGGGGGG TTCGTGCACA CAGCCCAGCT TGGAGCGAAC GACCTACACC GAACTGAGAT
     2521 ACCTACAGCG TGAGCTATGA GAAAGCGCCA CGCTTCCCGA AGGGAGAAAG GCGGACAGGT
     2581 ATCCGGTAAG CGGCAGGGTC GGAACAGGAG AGCGCACGAG GGAGCTTCCA GGGGGAAACG
     2641 CCTGGTATCT TTATAGTCCT GTCGGGTTTC GCCACCTCTG ACTTGAGCGT CGATTTTTGT
     2701 GATGCTCGTC AGGGGGGCGG AGCCTATGGA AAAACGCCAG CAACGCGGCC TTTTTACGGT
     2761 TCCTGGCCTT TTGCTGGCCT TTTGCTCACA TGTATTTAAA TAGATCTAAC ATCCAAAGAC
     2821 GAAAGGTTGA ATGAAACCTT TTTGCCATCC GACATCCACA GGTCCATTCT CACACATAAG
     2881 TGCCAAACGC AACAGGAGGG GATACACTAG CAGCAGACCG TTGCAAACGC AGGACCTCCA
     2941 CTCCTCTTCT CCTCAACACC CACTTTTGCC ATCGAAAAAC CAGCCCAGTT ATTGGGCTTG
     3001 ATTGGAGCTC GCTCATTCCA ATTCCTTCTA TTAGGCTACT AACACCATGA CTTTATTAGC
     3061 CTGTCTATCC TGGCCCCCCT GGCGAGGTTC ATGTTTGTTT ATTTCCGAAT GCAACAAGCT
     3121 CCGCATTACA CCCGAACATC ACTCCAGATG AGGGCTTTCT GAGTGTGGGG TCAAATAGTT
     3181 TCATGTTCCC CAAATGGCCC AAAACTGACA GTTTAAACGC TGTCTTGGAA CCTAATATGA
     3241 CAAAAGCGTG ATCTCATCCA AGATGAACTA AGTTTGGTTC GTTGAAATGC TAACGGCCAG
     3301 TTGGTCAAAA AGAAACTTCC AAAAGTCGGC ATACCGTTTG TCTTGTTTGG TATTGATTGA
     3361 CGAATGCTCA AAAATAATCT CATTAATGCT TAGCGCAGTC TCTCTATCGC TTCTGAACCC
     3421 CGGTGCACCT GTGCCGAAAC GCAAATGGGG AAACACCCGC TTTTTGGATG ATTATGCATT
     3481 GTCTCCACAT TGTATGCTTC CAAGATTCTG GTGGGAATAC TGCTGATAGC CTAACGTTCA
     3541 TGATCAAAAT TTAACTGTTC TAACCCCTAC TTGACAGCAA TATATAAACA GAAGGAAGCT
     3601 GCCCTGTCTT AAACCTTTTT TTTTATCATC ATTATTAGCT TACTTTCATA ATTGCGACTG
     3661 GTTCCAATTG ACAAGCTTTT GATTTTAACG ACTTTTAACG ACAACTTGAG AAGATCAAAA
     3721 AACAACTAAT TATTCGAAAC GATGGTTGGT TTCACCCCTG TTGCTTTGGC TGCTCTTGCT
     3781 GCAACTGGTG CCTTAGCTTT TCCAGCTGGT AACGCCACCG AGCTGGAGAA GAGACAAACT
     3841 ACTCCAAACT CTGAAGGTTG GCACGATGGT TACTACTATT CATGGTGGTC AGATGGTGGT
     3901 GCACAGGCCA CCTACACCAA CTTGGAAGGT GGTACTTATG AGATTTCCTG GGGTGACGGT
     3961 GGAAATCTGG TTGGTGGTAA GGGTTGGAAC CCTGGACTGA ACGCTAGAGC CATTCACTTC
     4021 GAGGGTGTCT ACCAGCCTAA CGGTAACTCT TACCTTGCAG TTTACGGATG GACCCGTAAT
     4081 CCACTGGTCG AGTACTATAT CGTTGAGAAC TTCGGAACCT ACGACCCTTC TTCTGGAGCA
     4141 ACTGACTTAG GTACCGTGGA ATGCGACGGT TCCATCTACA GATTGGGAAA GACTACTCGT
     4201 GTCAACGCTC CATCTATTGA CGGAACCCAA ACCTTCGACC AATACTGGTC TGTGAGACAG
     4261 GATAAGAGAA CTTCCGGTAC TGTTCAAACC GGTTGTCATT TTGACGCTTG GGCTAGAGCT
     4321 GGACTGAACG TCAACGGAGA TCACTACTAC CAAATCGTTG CCACTGAAGG TTACTTCTCC
     4381 TCTGGTTATG CTAGAATCAC CGTGGCAGAC GTCGGTTAAT CAAGAGGATG TCAGAATGCC
     4441 ATTTGCCTGA GAGATGCAGG CTTCATTTTT GATACTTTTT TATTTGTAAC CTATATAGTA
     4501 TAGGATTTTT TTTGTCATTT TGTTTCTTCT CGTACGAGCT TGCTCCTGAT CAGCCTATCT
     4561 CGCAGCTGAT GAATATCTTG TGGTAGGGGT TTGGGAAAAT CATTCGAGTT TGATGTTTTT
     4621 CTTGGTATTT CCCACTCCTC TTCAGAGTAC AGAAGATTAA GTGAGACGTT CGTTTGTGCT
     4681 CCGGA
//
