# Supplementary material for: Single-Cell Approach to Monitor the Unfolded Protein Response During Biotechnological Processes With Pichia pastoris
Source: Front Microbiol. 2019 Feb 27;10:335. doi: 10.3389/fmicb.2019.00335 (PMC6404689; doi:10.3389/fmicb.2019.00335)
Supplement: Supplementary file 2 [file Data_Sheet_2.zip › Supplementary files/pBSYAOXsec_CalB.gbk]

LOCUS       pBSYAOXsec_CalB      5227 bp ds-DNA     circular SYN 09-FEB-2016
DEFINITION  synthetic circular DNA.
ACCESSION   .
VERSION     .
KEYWORDS    pBSYAOXsec_blunt1
SOURCE      synthetic DNA construct (unknown)
  ORGANISM  synthetic DNA construct
            synthetic DNA construct
REFERENCE   1  (bases 1 to 5103)
  AUTHORS   Glieder
  TITLE     Direct Submission
  JOURNAL   Exported Tuesday, Feb 09, 2016 from SnapGene Viewer 2.3.4
            http://www.snapgene.com
COMMENT     ORIGDB|GenBank
FEATURES             Location/Qualifiers
     Source          1..5227
                     /organism="synthetic DNA construct"
                     /mol_type="other DNA"
                     /note="color: #ffffff"
     Promoter        2..559
                     /note="P_ILV5"
                     /note="color: #ffffff"
     Promoter        560..623
                     /note="EM72_Syn Promoter"
                     /note="color: #ffffff"
     CDS             625..999
                     /codon_start=1
                     /note="Zeocin_Syn"
                     /note="color: #993366"
                     /translation="MAKLTSAVPVLTARDVAGAVEFWTDRLGFSRDFVEDDFAGVVRD
                     DVTLFISAVQDQVVPDNTLAWVWVRGLDELYAEWSEVVSTNFRDASGPAMTEIGEQPW
                     GREFALRDPAGNCVHFVAEEQD"
     Terminator      1001..1476
                     /note="AODTT"
                     /note="color: #ffffff"
     3'_UTR          1477..2101
                     /note="3' Aox1 UTR"
                     /note="EcoRI (GAATTC) site created in Mudassar's pEA
                     plasmid by mutating 2 nucletides"
                     /note="color: #a6acb3"
     Replication_ori 2117..2789
                     /note="pUC ORI"
                     /note="color: #ffff00"
     Promoter        2801..3740
                     /note="Aox1 Promoter"
                     /note="AOX1 promoter (from BglII site just up to Start
                     codon -1)"
                     /note="color: #ffffff"
     Signal_peptide  3741..4007
                     /note="Alpha MF SS"
                     /note="color: #cc99b2; direction: RIGHT"
     Primer          3987..4028
                     /label=alphaMF-CALB_fw
     CDS             4008..4961
                     /label="CalB-WT (genscript)"
     Primer          complement(4936..4987)
                     /label=CALB-AOX1TT_rev
     Terminator      4962..5221
                     /note="Aox1 TT"
                     /note="AOX1 transcitption terminaor sequnce used in T4
                     and Mudassars plasmid (here is the completely natural
                     sequnce but watch out, T4 and Mudassar are slight changed
                     [marked here])"
                     /note="color: #ffffff"
ORIGIN
        1 GGATCCTTCA GTAATGTCTT GTTTCTTTTG TTGCAGTGGT GAGCCATTTT GACTTCGTGA
       61 AAGTTTCTTT AGAATAGTTG TTTCCAGAGG CCAAACATTC CACCCGTAGT AAAGTGCAAG
      121 CGTAGGAAGA CCAAGACTGG CATAAATCAG GTATAAGTGT CGAGCACTGG CAGGTGATCT
      181 TCTGAAAGTT TCTACTAGCA GATAAGATCC AGTAGTCATG CATATGGCAA CAATGTACCG
      241 TGTGGATCTA AGAACGCGTC CTACTAACCT TCGCATTCGT TGGTCCAGTT TGTTGTTATC
      301 GATCAACGTG ACAAGGTTGT CGATTCCGCG TAAGCATGCA TACCCAAGGA CGCCTGTTGC
      361 AATTCCAAGT GAGCCAGTTC CAACAATCTT TGTAATATTA GAGCACTTCA TTGTGTTGCG
      421 CTTGAAAGTA AAATGCGAAC AAATTAAGAG ATAATCTCGA AACCGCGACT TCAAACGCCA
      481 ATATGATGTG CGGCACACAA TAAGCGTTCA TATCCGCTGG GTGACTTTCT CGCTTTAAAA
      541 AATTATCCGA AAAAATTTTC TAGAGTGTTG TTACTTTATA CTTCCGGCTC GTATAATACG
      601 ACAAGGTGTA AGGAGGACTA AACCATGGCT AAACTCACCT CTGCTGTTCC AGTCCTGACT
      661 GCTCGTGATG TTGCTGGTGC TGTTGAGTTC TGGACTGATA GGCTCGGTTT CTCCCGTGAC
      721 TTCGTAGAGG ACGACTTTGC CGGTGTTGTA CGTGACGACG TTACCCTGTT CATCTCCGCA
      781 GTTCAGGACC AGGTTGTGCC AGACAACACT CTGGCATGGG TATGGGTTCG TGGTCTGGAC
      841 GAACTGTACG CTGAGTGGTC TGAGGTCGTG TCTACCAACT TCCGTGATGC ATCTGGTCCA
      901 GCTATGACCG AGATCGGTGA ACAGCCCTGG GGTCGTGAGT TTGCACTGCG TGATCCAGCT
      961 GGTAACTGCG TGCATTTCGT CGCAGAAGAG CAGGACTAAC AATTGACACC TTACGATTAT
     1021 TTAGAGAGTA TTTATTAGTT TTATTGTATG TATACGGATG TTTTATTATC TATTTATGCC
     1081 CTTATATTCT GTAACTATCC AAAAGTCCTA TCTTATCAAG CCAGCAATCT ATGTCCGCGA
     1141 ACGTCAACTA AAAATAAGCT TTTTATGCTC TTCTCTCTTT TTTTCCCTTC GGTATAATTA
     1201 TACCTTGCAT CCACAGATTC TCCTGCCAAA TTTTGCATAA TCCTTTACAA CATGGCTATA
     1261 TGGGAGCACT TAGCGCCCTC CAAAACCCAT ATTGCCTACG CATGTATAGG TGTTTTTTCC
     1321 ACAATATTTT CTCTGTGCTC TCTTTTTATT AAAGAGAAGC TCTATATCGG AGAAGCTTCT
     1381 GTGGCCGTTA TATTCGGCCT TATCGTGGGA CCACATTGCC TGAATTGGTT TGCCCCGGAA
     1441 GATTGGGGAA ACTTGGATCT GATTACCTTA GCTGCAGGGC GCGCCGAACT GTGAGACTAT
     1501 CTCGGTTATG ACAGCAGAAA TGTCCTTCTT GGAGACAGTA AATGAAGTCC CACCAATAAA
     1561 GAAATCCTTG TTATCAGGAA CAAACTTCTT GTTTCGAACT TTTTCGGTGC CTTGAACTAT
     1621 AAAATGTAGA GTGGATATGT CGGGTAGGAA TGGAGCGGGC AAATGCTTAC CTTCTGGACC
     1681 TTCAAGAGGT ATGTAGGGTT TGTAGATACT GATGCCAACT TCAGTGACAA CGTTGCTATT
     1741 TCGTTCAAAC CATTCCGAAT CCAGAGAAAT CAAAGTTGTT TGTCTACTAT TGATCCAAGC
     1801 CAGTGCGGTC TTGAAACTGA CAATAGTGTG CTCGTGTTTT GAGGTCATCT TTGTATGAAT
     1861 AAATCTAGTC TTTGATCTAA ATAATCTTGA CGAGCCAGAC GATAATACCA ATCTAAACTC
     1921 TTTAAACGTT AAAGGACAAG TATGTCTGCC TGTATTAAAC CCCAAATCAG CTCGTAGTCT
     1981 GATCCTCATC AACTTGAGGG GCACTATCTT GTTTTAGAGA AATTTGCGGA GATGCGATAT
     2041 CGAGAAAAAG GTACGCTGAT TTTAAACGTG AAATTTATCT CAAGATCTAT TTAAATGGTA
     2101 CCACTGAGCG TCAGACCCCG TAGAAAAGAT CAAAGGATCT TCTTGAGATC CTTTTTTTCT
     2161 GCGCGTAATC TGCTGCTTGC AAACAAAAAA ACCACCGCTA CCAGCGGTGG TTTGTTTGCC
     2221 GGATCAAGAG CTACCAACTC TTTTTCCGAA GGTAACTGGC TTCAGCAGAG CGCAGATACC
     2281 AAATACTGTT CTTCTAGTGT AGCCGTAGTT AGGCCACCAC TTCAAGAACT CTGTAGCACC
     2341 GCCTACATAC CTCGCTCTGC TAATCCTGTT ACCAGTGGCT GCTGCCAGTG GCGATAAGTC
     2401 GTGTCTTACC GGGTTGGACC CAAGACGATA GTTACCGGAT AAGGCGCAGC GGTCGGGCTG
     2461 AACGGGGGGT TCGTGCACAC AGCCCAGCTT GGAGCGAACG ACCTACACCG AACTGAGATA
     2521 CCTACAGCGT GAGCTATGAG AAAGCGCCAC GCTTCCCGAA GGGAGAAAGG CGGACAGGTA
     2581 TCCGGTAAGC GGCAGGGTCG GAACAGGAGA GCGCACGAGG GAGCTTCCAG GGGGAAACGC
     2641 CTGGTATCTT TATAGTCCTG TCGGGTTTCG CCACCTCTGA CTTGAGCGTC GATTTTTGTG
     2701 ATGCTCGTCA GGGGGGCGGA GCCTATGGAA AAACGCCAGC AACGCGGCCT TTTTACGGTT
     2761 CCTGGCCTTT TGCTGGCCTT TTGCTCACAT GTATTTAAAT AGATCTAACA TCCAAAGACG
     2821 AAAGGTTGAA TGAAACCTTT TTGCCATCCG ACATCCACAG GTCCATTCTC ACACATAAGT
     2881 GCCAAACGCA ACAGGAGGGG ATACACTAGC AGCAGACCGT TGCAAACGCA GGACCTCCAC
     2941 TCCTCTTCTC CTCAACACCC ACTTTTGCCA TCGAAAAACC AGCCCAGTTA TTGGGCTTGA
     3001 TTGGAGCTCG CTCATTCCAA TTCCTTCTAT TAGGCTACTA ACACCATGAC TTTATTAGCC
     3061 TGTCTATCCT GGCCCCCCTG GCGAGGTTCA TGTTTGTTTA TTTCCGAATG CAACAAGCTC
     3121 CGCATTACAC CCGAACATCA CTCCAGATGA GGGCTTTCTG AGTGTGGGGT CAAATAGTTT
     3181 CATGTTCCCC AAATGGCCCA AAACTGACAG TTTAAACGCT GTCTTGGAAC CTAATATGAC
     3241 AAAAGCGTGA TCTCATCCAA GATGAACTAA GTTTGGTTCG TTGAAATGCT AACGGCCAGT
     3301 TGGTCAAAAA GAAACTTCCA AAAGTCGGCA TACCGTTTGT CTTGTTTGGT ATTGATTGAC
     3361 GAATGCTCAA AAATAATCTC ATTAATGCTT AGCGCAGTCT CTCTATCGCT TCTGAACCCC
     3421 GGTGCACCTG TGCCGAAACG CAAATGGGGA AACACCCGCT TTTTGGATGA TTATGCATTG
     3481 TCTCCACATT GTATGCTTCC AAGATTCTGG TGGGAATACT GCTGATAGCC TAACGTTCAT
     3541 GATCAAAATT TAACTGTTCT AACCCCTACT TGACAGCAAT ATATAAACAG AAGGAAGCTG
     3601 CCCTGTCTTA AACCTTTTTT TTTATCATCA TTATTAGCTT ACTTTCATAA TTGCGACTGG
     3661 TTCCAATTGA CAAGCTTTTG ATTTTAACGA CTTTTAACGA CAACTTGAGA AGATCAAAAA
     3721 ACAACTAATT ATTCGAAACG ATGAGATTCC CATCTATTTT CACCGCTGTC TTGTTCGCTG
     3781 CCTCCTCTGC ATTGGCTGCC CCTGTTAACA CTACCACTGA AGACGAGACT GCTCAAATTC
     3841 CAGCTGAAGC AGTTATCGGT TACTCTGACC TTGAGGGTGA TTTCGACGTC GCTGTTTTGC
     3901 CTTTCTCTAA CTCCACTAAC AACGGTTTGT TGTTCATTAA CACCACTATC GCTTCCATTG
     3961 CTGCTAAGGA AGAGGGTGTC TCTCTCGAGA AGAGAGAGGC CGAAGCTTTG CCTTCAGGTT
     4021 CAGACCCAGC CTTCTCACAG CCTAAATCAG TTTTGGACGC AGGTTTGACT TGCCAGGGTG
     4081 CTTCTCCTTC CTCCGTTTCC AAGCCTATTT TGCTTGTCCC AGGTACTGGA ACTACAGGTC
     4141 CTCAATCTTT TGATTCCAAC TGGATTCCAT TGAGTACTCA GCTTGGATAC ACACCTTGTT
     4201 GGATCTCTCC ACCTCCATTC ATGTTGAACG ACACACAAGT TAATACCGAA TACATGGTCA
     4261 ATGCAATTAC TGCTTTGTAT GCCGGTTCCG GAAACAATAA ATTGCCAGTT CTTACTTGGT
     4321 CACAAGGTGG ATTGGTCGCT CAGTGGGGTC TTACATTTTT CCCATCAATC CGTAGTAAGG
     4381 TTGATAGATT GATGGCATTT GCTCCTGACT ATAAAGGTAC TGTCTTGGCT GGACCATTGG
     4441 ATGCCCTTGC AGTTTCTGCC CCTTCCGTCT GGCAACAGAC CACTGGAAGT GCCTTGACAA
     4501 CCGCACTTAG AAACGCTGGT GGATTGACAC AAATTGTTCC AACTACAAAT CTTTACTCAG
     4561 CTACCGATGA GATCGTTCAA CCTCAGGTCT CAAACAGTCC ATTGGACTCT TCCTATCTTT
     4621 TCAACGGAAA GAATGTTCAA GCTCAGGCCG TCTGCGGTCC TTTGTTTGTT ATTGATCATG
     4681 CTGGATCATT GACTAGTCAA TTCTCTTACG TTGTCGGAAG ATCCGCTTTG AGATCAACCA
     4741 CTGGTCAGGC AAGATCTGCT GATTATGGAA TTACCGACTG TAACCCTTTG CCAGCTAATG
     4801 ATCTTACTCC AGAACAAAAG GTTGCTGCCG CAGCTTTGCT TGCCCCTGCC GCAGCTGCCA
     4861 TCGTTGCAGG TCCTAAACAG AATTGCGAGC CAGACTTGAT GCCTTACGCC AGACCATTTG
     4921 CCGTTGGAAA GAGAACTTGC TCAGGAATCG TTACCCCTTA ATCAAGAGGA TGTCAGAATG
     4981 CCATTTGCCT GAGAGATGCA GGCTTCATTT TTGATACTTT TTTATTTGTA ACCTATATAG
     5041 TATAGGATTT TTTTTGTCAT TTTGTTTCTT CTCGTACGAG CTTGCTCCTG ATCAGCCTAT
     5101 CTCGCAGCTG ATGAATATCT TGTGGTAGGG GTTTGGGAAA ATCATTCGAG TTTGATGTTT
     5161 TTCTTGGTAT TTCCCACTCC TCTTCAGAGT ACAGAAGATT AAGTGAGACG TTCGTTTGTG
     5221 CTCCGGA
//
