# Supplementary material for: Single-Cell Approach to Monitor the Unfolded Protein Response During Biotechnological Processes With Pichia pastoris
Source: Front Microbiol. 2019 Feb 27;10:335. doi: 10.3389/fmicb.2019.00335 (PMC6404689; doi:10.3389/fmicb.2019.00335)
Supplement: Supplementary file 2 [file Data_Sheet_2.zip › Supplementary files/pPICZalphaA_EcPGA.gbk]

LOCUS       pPICZ-alpha-A-EcPGA      5997 bp ds-DNA     circular SYN 13-DEC-2015
DEFINITION  pPICZalfa A; PGAsyntex x XbaI, XhoI.
ACCESSION   .
VERSION     .
KEYWORDS    PGAsyntex pPICZ alfa A
SOURCE      synthetic DNA construct (unknown)
  ORGANISM  synthetic DNA construct
            synthetic DNA construct
REFERENCE   1  (bases 1 to 5997)
  AUTHORS   .
  TITLE     Direct Submission
  JOURNAL   Exported Dec 1, 2018 from SnapGene Viewer 4.2.6
            http://www.snapgene.com
FEATURES             Location/Qualifiers
     Source          1..5997
                     /organism="synthetic DNA construct"
                     /mol_type="other DNA"
     Misc._feature   1..244
                     /label=a-factor'
                     /note="alfa- factor signal sequence"
                     /label=a-factor'
     Misc._feature   245..267
                     /label="alpha factor"
     Misc._feature   268..2735
                     /label=PGAsyntex
                     /note="Synthetic codon optimized leader-less PGA from E.
                     coli RE3"
     Misc._feature   2805..3146
                     /label="AOX1 TT"
                     /note="AOX1 transcription termination region"
     Misc._feature   3627..4001
                     /label=zeocin
                     /note="Sh ble ORF"
     Misc._feature   4330..5003
                     /label="pUC ori"
     Misc._feature   5058..5997
                     /label=5�AOX1
                     /note="5�AOX promotor region"
ORIGIN
        1 ATGAGATTTC CTTCAATTTT TACTGCTGTT TTATTCGCAG CATCCTCCGC ATTAGCTGCT
       61 CCAGTCAACA CTACAACAGA AGATGAAACG GCACAAATTC CGGCTGAAGC TGTCATCGGT
      121 TACTCAGATT TAGAAGGGGA TTTCGATGTT GCTGTTTTGC CATTTTCCAA CAGCACAAAT
      181 AACGGGTTAT TGTTTATAAA TACTACTATT GCCAGCATTG CTGCTAAAGA AGAAGGGGTA
      241 TCTCTCGAGA AAAGAGAGGC TGAAGCTGAG CAATCCTCCT CAGAGATCAA GATCGTTAGA
      301 GATGAGTACG GTATGCCACA CATCTACGCT AACGATACTT GGCACTTGTT CTACGGTTAC
      361 GGTTACGTTG TTGCTCAGGA CAGACTTTTC CAGATGGAAA TGGCTAGAAG ATCCACTCAG
      421 GGTACTGTTG CTGAGGTTTT GGGTAAGGAC TTCGTTAAGT TCGACAAGGA CATCAGAAGA
      481 AACTACTGGC CAGACGCTAT CAGAGCTCAG ATTGCTGCTT TGTCTCCAGA GGACATGTCC
      541 ATCTTGCAAG GTTACGCTGA TGGTATGAAC GCTTGGATCG ACAAGGTTAA CACTAACCCA
      601 GAGACTTTGT TGCCAAAGCA GTTCAACACT TTCGGTTTCA CTCCAAAGAG ATGGGAGCCA
      661 TTCGACGTTG CTATGATCTT CGTTGGTACT ATGGCTAACA GATTCTCCGA CTCCACTTCC
      721 GAGATTGACA ACTTGGCTTT GTTGACTGCT TTGAAGGACA AGTACGGTGT TTCCCAGGGT
      781 ATGGCTGTTT TCAACCAGTT GAAGTGGTTG GTTAACCCAT CCGCTCCAAC TACTATCGCT
      841 GTTCAAGAAT CCAACTACCC ATTGAAGTTC AACCAGCAGA ACTCCCAGAC AGCTGCTTTG
      901 TTGCCTAGAT ACGATTTGCC AGCTCCAATG TTGGACAGAC CAGCTAAAGG TGCTGATGGT
      961 GCTTTGTTGG CTTTGACTGC TGGTAAGAAC AGAGAGACTA TCGTTGCTCA ATTCGCTCAG
     1021 GGTGGTGCTA ATGGTTTGGC TGGTTACCCA ACTACTTCCA ACATGTGGGT TATCGGTAAG
     1081 TCCAAGGCTC AAGACGCTAA GGCTATCATG GTTAACGGTC CACAATTCGG TTGGTACGCT
     1141 CCAGCTTACA CTTACGGTAT TGGATTGCAT GGTGCTGGTT ACGACGTTAC TGGTAACACT
     1201 CCATTTGCTT ACCCAGGTTT GGTTTTCGGT CACAACGGTG TTATTTCTTG GGGTTCCACT
     1261 GCTGGTTTCG GTGACGATGT TGACATTTTC GCTGAGAGAT TGTCCGCTGA GAAGCCAGGT
     1321 TACTACTTGC ATAACGGAAA GTGGGTTAAG ATGTTGTCCA GAGAAGAGAC TATCACTGTT
     1381 AAGAACGGTC AGGCTGAGAC TTTCACTGTT TGGAGAACTG TTCACGGTAA CATCTTGCAG
     1441 ACTGACCAGA CTACTCAGAC TGCTTACGCT AAGTCCAGAG CTTGGGACGG TAAAGAAGTT
     1501 GCTTCCTTGT TGGCTTGGAC TCACCAGATG AAGGCTAAGA ACTGGCAAGA GTGGACTCAA
     1561 CAAGCTGCTA AGCAGGCTTT GACTATCAAC TGGTACTACG CTGACGTTAA CGGTAACATC
     1621 GGTTACGTTC ACACTGGTGC TTACCCAGAC AGACAATCTG GTCACGATCC AAGATTGCCA
     1681 GTTCCAGGTA CTGGTAAGTG GGATTGGAAG GGTTTGTTGC CATTCGAGAT GAACCCAAAG
     1741 GTTTACAACC CACAGTCCGG TTACATTGCT AACTGGAACA ACTCCCCACA GAAGGACTAC
     1801 CCAGCTTCTG ATTTGTTCGC TTTCTTGTGG GGTGGTGCTG ACAGAGTTAC TGAGATCGAC
     1861 AGACTTTTGG AGCAGAAGCC AAGATTGACT GCTGATCAAG CTTGGGACGT TATCAGACAG
     1921 ACTTCCAGAC AGGACTTGAA CTTGAGACTT TTCTTGCCAA CATTGCAGGC TGCTACTTCC
     1981 GGTTTGACTC AATCTGACCC AAGAAGACAG TTGGTTGAGA CTTTGACTAG ATGGGACGGT
     2041 ATCAACTTGT TGAACGACGA CGGTAAGACT TGGCAACAAC CAGGTTCCGC TATCTTGAAC
     2101 GTTTGGTTGA CTTCCATGTT GAAGAGAACT GTTGTTGCTG CTGTTCCAAT GCCATTCGAC
     2161 AAGTGGTACT CTGCTTCTGG TTACGAGACT ACTCAAGACG GTCCAACTGG TTCCTTGAAC
     2221 ATTTCCGTTG GTGCTAAGAT CTTGTACGAG GCTGTTCAAG GTGACAAGTC CCCAATTCCA
     2281 CAAGCTGTTG ACTTGTTCGC TGGTAAGCCA CAGCAAGAGG TTGTTTTGGC TGCTTTGGAA
     2341 GATACTTGGG AGACTTTGTC CAAGAGATAC GGTAACAACG TTTCCAACTG GAAAACTCCA
     2401 GCTATGGCTT TGACTTTCAG AGCTAACAAC TTCTTCGGTG TTCCACAGGC TGCTGCTGAA
     2461 GAAACTAGAC ACCAAGCTGA GTACCAGAAC AGAGGAACTG AGAACGACAT GATCGTTTTC
     2521 TCCCCAACTA CATCCGACAG ACCAGTTTTG GCTTGGGATG TTGTTGCTCC AGGTCAGTCT
     2581 GGTTTCATTG CTCCAGATGG TACTGTTGAC AAGCACTACG AGGACCAGTT GAAGATGTAC
     2641 GAGAACTTCG GTAGAAAGTC CTTGTGGTTG ACTAAGCAGG ACGTTGAGGC TCACAAAGAG
     2701 TCCCAAGAAG TCTTGCACGT TCAGAGATAG TTAATCTAGA ACAAAAACTC ATCTCAGAAG
     2761 AGGATCTGAA TAGCGCCGTC GACCATCATC ATCATCATCA TTGAGTTTGT AGCCTTAGAC
     2821 ATGACTGTTC CTCAGTTCAA GTTGGGCACT TACGAGAAGA CCGGTCTTGC TAGATTCTAA
     2881 TCAAGAGGAT GTCAGAATGC CATTTGCCTG AGAGATGCAG GCTTCATTTT TGATACTTTT
     2941 TTATTTGTAA CCTATATAGT ATAGGATTTT TTTTGTCATT TTGTTTCTTC TCGTACGAGC
     3001 TTGCTCCTGA TCAGCCTATC TCGCAGCTGA TGAATATCTT GTGGTAGGGG TTTGGGAAAA
     3061 TCATTCGAGT TTGATGTTTT TCTTGGTATT TCCCACTCCT CTTCAGAGTA CAGAAGATTA
     3121 AGTGAGACCT TCGTTTGTGC GGATCCCCCA CACACCATAG CTTCAAAATG TTTCTACTCC
     3181 TTTTTTACTC TTCCAGATTT TCTCGGACTC CGCGCATCGC CGTACCACTT CAAAACACCC
     3241 AAGCACAGCA TACTAAATTT TCCCTCTTTC TTCCTCTAGG GTGTCGTTAA TTACCCGTAC
     3301 TAAAGGTTTG GAAAAGAAAA AAGAGACCGC CTCGTTTCTT TTTCTTCGTC GAAAAAGGCA
     3361 ATAAAAATTT TTATCACGTT TCTTTTTCTT GAAATTTTTT TTTTTAGTTT TTTTCTCTTT
     3421 CAGTGACCTC CATTGATATT TAAGTTAATA AACGGTCTTC AATTTCTCAA GTTTCAGTTT
     3481 CATTTTTCTT GTTCTATTAC AACTTTTTTT ACTTCTTGTT CATTAGAAAG AAAGCATAGC
     3541 AATCTAATCT AAGGGGCGGT GTTGACAATT AATCATCGGC ATAGTATATC GGCATAGTAT
     3601 AATACGACAA GGTGAGGAAC TAAACCATGG CCAAGTTGAC CAGTGCCGTT CCGGTGCTCA
     3661 CCGCGCGCGA CGTCGCCGGA GCGGTCGAGT TCTGGACCGA CCGGCTCGGG TTCTCCCGGG
     3721 ACTTCGTGGA GGACGACTTC GCCGGTGTGG TCCGGGACGA CGTGACCCTG TTCATCAGCG
     3781 CGGTCCAGGA CCAGGTGGTG CCGGACAACA CCCTGGCCTG GGTGTGGGTG CGCGGCCTGG
     3841 ACGAGCTGTA CGCCGAGTGG TCGGAGGTCG TGTCCACGAA CTTCCGGGAC GCCTCCGGGC
     3901 CGGCCATGAC CGAGATCGGC GAGCAGCCGT GGGGGCGGGA GTTCGCCCTG CGCGACCCGG
     3961 CCGGCAACTG CGTGCACTTC GTGGCCGAGG AGCAGGACTG ACACGTCCGA CGGCGGCCCA
     4021 CGGGTCCCAG GCCTCGGAGA TCCGTCCCCC TTTTCCTTTG TCGATATCAT GTAATTAGTT
     4081 ATGTCACGCT TACATTCACG CCCTCCCCCC ACATCCGCTC TAACCGAAAA GGAAGGAGTT
     4141 AGACAACCTG AAGTCTAGGT CCCTATTTAT TTTTTTATAG TTATGTTAGT ATTAAGAACG
     4201 TTATTTATAT TTCAAATTTT TCTTTTTTTT CTGTACAGAC GCGTGTACGC ATGTAACATT
     4261 ATACTGAAAA CCTTGCTTGA GAAGGTTTTG GGACGCTCGA AGGCTTTAAT TTGCAAGCTG
     4321 GAGACCAACA TGTGAGCAAA AGGCCAGCAA AAGGCCAGGA ACCGTAAAAA GGCCGCGTTG
     4381 CTGGCGTTTT TCCATAGGCT CCGCCCCCCT GACGAGCATC ACAAAAATCG ACGCTCAAGT
     4441 CAGAGGTGGC GAAACCCGAC AGGACTATAA AGATACCAGG CGTTTCCCCC TGGAAGCTCC
     4501 CTCGTGCGCT CTCCTGTTCC GACCCTGCCG CTTACCGGAT ACCTGTCCGC CTTTCTCCCT
     4561 TCGGGAAGCG TGGCGCTTTC TCAATGCTCA CGCTGTAGGT ATCTCAGTTC GGTGTAGGTC
     4621 GTTCGCTCCA AGCTGGGCTG TGTGCACGAA CCCCCCGTTC AGCCCGACCG CTGCGCCTTA
     4681 TCCGGTAACT ATCGTCTTGA GTCCAACCCG GTAAGACACG ACTTATCGCC ACTGGCAGCA
     4741 GCCACTGGTA ACAGGATTAG CAGAGCGAGG TATGTAGGCG GTGCTACAGA GTTCTTGAAG
     4801 TGGTGGCCTA ACTACGGCTA CACTAGAAGG ACAGTATTTG GTATCTGCGC TCTGCTGAAG
     4861 CCAGTTACCT TCGGAAAAAG AGTTGGTAGC TCTTGATCCG GCAAACAAAC CACCGCTGGT
     4921 AGCGGTGGTT TTTTTGTTTG CAAGCAGCAG ATTACGCGCA GAAAAAAAGG ATCTCAAGAA
     4981 GATCCTTTGA TCTTTTCTAC GGGGTCTGAC GCTCAGTGGA ACGAAAACTC ACGTTAAGGG
     5041 ATTTTGGTCA TGAGATCAGA TCTAACATCC AAAGACGAAA GGTTGAATGA AACCTTTTTG
     5101 CCATCCGACA TCCACAGGTC CATTCTCACA CATAAGTGCC AAACGCAACA GGAGGGGATA
     5161 CACTAGCAGC AGACCGTTGC AAACGCAGGA CCTCCACTCC TCTTCTCCTC AACACCCACT
     5221 TTTGCCATCG AAAAACCAGC CCAGTTATTG GGCTTGATTG GAGCTCGCTC ATTCCAATTC
     5281 CTTCTATTAG GCTACTAACA CCATGACTTT ATTAGCCTGT CTATCCTGGC CCCCCTGGCG
     5341 AGGTTCATGT TTGTTTATTT CCGAATGCAA CAAGCTCCGC ATTACACCCG AACATCACTC
     5401 CAGATGAGGG CTTTCTGAGT GTGGGGTCAA ATAGTTTCAT GTTCCCCAAA TGGCCCAAAA
     5461 CTGACAGTTT AAACGCTGTC TTGGAACCTA ATATGACAAA AGCGTGATCT CATCCAAGAT
     5521 GAACTAAGTT TGGTTCGTTG AAATGCTAAC GGCCAGTTGG TCAAAAAGAA ACTTCCAAAA
     5581 GTCGGCATAC CGTTTGTCTT GTTTGGTATT GATTGACGAA TGCTCAAAAA TAATCTCATT
     5641 AATGCTTAGC GCAGTCTCTC TATCGCTTCT GAACCCCGGT GCACCTGTGC CGAAACGCAA
     5701 ATGGGGAAAC ACCCGCTTTT TGGATGATTA TGCATTGTCT CCACATTGTA TGCTTCCAAG
     5761 ATTCTGGTGG GAATACTGCT GATAGCCTAA CGTTCATGAT CAAAATTTAA CTGTTCTAAC
     5821 CCCTACTTGA CAGCAATATA TAAACAGAAG GAAGCTGCCC TGTCTTAAAC CTTTTTTTTT
     5881 ATCATCATTA TTAGCTTACT TTCATAATTG CGACTGGTTC CAATTGACAA GCTTTTGATT
     5941 TTAACGACTT TTAACGACAA CTTGAGAAGA TCAAAAAACA ACTAATTATT CGAAACG
//
