# Supplementary material for: Single-Cell Approach to Monitor the Unfolded Protein Response During Biotechnological Processes With Pichia pastoris
Source: Front Microbiol. 2019 Feb 27;10:335. doi: 10.3389/fmicb.2019.00335 (PMC6404689; doi:10.3389/fmicb.2019.00335)
Supplement: Supplementary file 2 [file Data_Sheet_2.zip › Supplementary files/pREP-UPSKAR2-sfGFP-NAT.gbk]

LOCUS       pREP-BIP(FL)-sfGFP-NAT      8139 bp    DNA     circular UNA 
DEFINITION  Ligation of pREP-x-sfGFP(NAT) into BiP(FL)
FEATURES             Location/Qualifiers
     Region          1..12
                     /label="'pp-HIS4(XbaI)"
     Region          16..339
                     /label="pBiP2 - promoter"
                     /label="pKAR2 - promoter = KAR2 upstream region"
     CDS             368..1087
                     /note="from pMaM60"
                     /label="sf_GFP"
     CDS             368..1126
                     /label="sf_GFP-HA"
     CDS             1089..1095
                     /label="'yeGFP'"
     CDS             1097..1126
                     /label="HA_stop epitope"
     Region          1127..1444
                     /label="CYC1(terminator)"
     CDS             1465..1808
                     /label="Ag_TEFprom"
     CDS             1809..2384
                     /label="NATcds(SmaI-)"
     CDS             2393..2701
                     /label="sc_ADH term"
     CDS             3004..3592
                     /label="ori(pBR322)"
     CDS             complement(3763..4623)
                     /label="AmpR"
     Region          complement(4624..4824)
                     /label="AmpR(promotor)"
     Region          5114..5148
                     /label="primer pp+HIS4(HindIII)"
     Region          5301..5382
                     /label="promotor"
     CDS             5383..7917
                     /label="HIS4(cds)"
     Region          7918..7957
                     /label="terminator"
     Region          8114..8139
                     /label="pp-HIS4(XbaI)'"
ORIGIN
        1 GACGATATCC CGCCCAGAGC TCCTAGTGAA GACTTGAGAT GGACATGATA AACAATTATA
       61 GTGAAAATAG AAACCATAAT ACAATATTCT AATAGAGGAA CCGTTTACCT GTGGTTCCTA
      121 TTGTGGCCTA CTGTTACTAG CTAGTGTAAT ACACCCTTGC CTCAGCTTTG CAAGTTGACA
      181 ACTCAGCCAA ATGATCTTTG AATGCGCGAA ACCTCAAGGT CCATCGAATT TTCTCGAATT
      241 TTCAGTGTTT TCATACAGCG TGTCATCTTC TTTCGCGTAC TTATTTAAAT CGTACCCAGA
      301 TCCCTTCTTC TTCCTTAATT TCAATTCCAA CACTCAAGAG GGCTAGAACT AGTGGATCCC
      361 CCCCGGAATG TCCAAGGGTG AAGAGCTATT TACTGGGGTT GTACCCATTT TGGTAGAACT
      421 GGACGGAGAT GTAAACGGAC ATAAATTCTC TGTTAGAGGT GAGGGCGAAG GCGATGCCAC
      481 CAATGGTAAA TTGACTCTGA AGTTTATATG CACTACGGGT AAATTACCTG TTCCTTGGCC
      541 AACCCTAGTA ACAACTTTGA CATATGGTGT TCAATGTTTC TCAAGATACC CAGACCATAT
      601 GAAAAGGCAT GATTTCTTTA AAAGTGCTAT GCCAGAAGGC TACGTGCAAG AGAGAACTAT
      661 CTCCTTTAAG GATGACGGTA CGTATAAAAC ACGAGCAGAA GTGAAATTCG AAGGGGATAC
      721 ACTAGTTAAT CGCATCGAAT TAAAGGGTAT AGACTTTAAG GAAGATGGTA ATATTCTCGG
      781 CCATAAACTT GAGTATAATT TCAACTCGCA TAATGTGTAC ATTACAGCTG ACAAACAAAA
      841 GAACGGAATT AAAGCGAATT TTAAAATCAG GCACAACGTC GAAGATGGGT CTGTTCAACT
      901 TGCCGATCAT TATCAGCAAA ACACCCCTAT TGGTGATGGT CCAGTCTTGT TACCCGATAA
      961 TCACTACTTA AGCACACAGT CTAGATTGTC AAAAGATCCG AATGAAAAGC GTGATCACAT
     1021 GGTTTTATTG GAATTTGTCA CCGCTGCAGG AATAACTCAC GGAATGGACG AGCTTTATAA
     1081 GGGATCCTCG ATGATTTACC CATACGACGT ACCAGATTAC GCTTAACACG TCCGACGGCG
     1141 GCCCACGGGT CCCAGGCCTC GGAGATCCGT CCCCCTTTTC CTTTGTCGAT ATCATGTAAT
     1201 TAGTTATGTC ACGCTTACAT TCACGCCCTC CCCCCACATC CGCTCTAACC GAAAAGGAAG
     1261 GAGTTAGACA ACCTGAAGTC TAGGTCCCTA TTTATTTTTT TATAGTTATG TTAGTATTAA
     1321 GAACGTTATT TATATTTCAA ATTTTTCTTT TTTTTCTGTA CAGACGCGTG TACGCATGTA
     1381 ACATTATACT GAAAACCTTG CTTGAGAAGG TTTTGGGACG CTCGAAGGCT TTAATTTGCA
     1441 AGCTATCAGA TCCACTAGTG GCCTGACATG GAGGCCCAGA ATACCCTCCT TGACAGTCTT
     1501 GACGTGCGCA GCTCAGGGGC ATGATGTGAC TGTCGCCCGT ACATTTAGCC CATACATCCC
     1561 CATGTATAAT CATTTGCATC CATACATTTT GATGGCCGCA CGGCGCGAAG CAAAAATTAC
     1621 GGCTCCTCGC TGCAGACCTG CGAGCAGGGA AACGCTCCCC TCACAGACGC GTTGAATTGT
     1681 CCCCACGCCG CGCCCCTGTA GAGAAATATA AAAGGTTAGG ATTTGCCACT GAGGTTCTTC
     1741 TTTCATATAC TTCCTTTTAA AATCTTGCTA GGATACAGTT CTCACATCAC ATCCGAACAT
     1801 AAACAACCAT GGGTACCACT CTTGACGACA CGGCTTACCG GTACCGCACC AGTGTGCCGG
     1861 GGGACGCCGA GGCCATCGAG GCACTGGATG GGTCCTTCAC CACCGACACC GTCTTCCGCG
     1921 TCACCGCCAC CGGGGACGGC TTCACCCTGC GGGAGGTGCC GGTGGACCCG CCCCTGACCA
     1981 AGGTGTTCCC CGACGACGAA TCGGACGACG AATCGGACGA CGGGGAGGAC GGCGACCCGG
     2041 ACTCCCGGAC GTTCGTCGCG TACGGGGACG ACGGCGACCT GGCGGGCTTC GTGGTCATCT
     2101 CGTACTCGGC GTGGAACCGC CGGCTGACCG TCGAGGACAT CGAGGTCGCC CCGGAGCACC
     2161 GGGGGCACGG GGTCGGGCGC GCGTTGATGG GGCTCGCGAC GGAGTTCGCC GGCGAGCGGG
     2221 GCGCCGGGCA CCTCTGGCTG GAGGTCACCA ACGTCAACGC ACCGGCGATC CACGCGTACC
     2281 GGCGGATGGG GTTCACCCTC TGCGGCCTGG ACACCGCCCT GTACGACGGC ACCGCCTCGG
     2341 ACGGCGAGCG GCAGGCGCTC TACATGAGCA TGCCCTGCCC CTAATCTCGA GGCGAATTTC
     2401 TTATGATTTA TGATTTTTAT TATTAAATAA GTTATAAAAA AAATAAGTGT ATACAAATTT
     2461 TAAAGTGACT CTTAGGTTTT AAAACGAAAA TTCTTGTTCT TGAGTAACTC TTTCCTGTAG
     2521 GTCAGGTTGC TTTCTCAGGT ATAGCATGAG GTCGCTCTTA TTGACCACAC CTCTACCGGC
     2581 ATGCCGAGCA AATGCCTGCA AATCGCTCCC CATTTCACCC AATTGTAGAT ATGCTAACTC
     2641 CAGCAATGAG TTGATGAATC TCGGTGTGTA TTTTATGTCC TCAGAGGACA ACACCTGTTG
     2701 TAATCCGGCC GCGGATCTGC CGGTCTCCCT ATAGTGAGTC GTATTAATTT CGATAAGCCA
     2761 GGTTAACCTG CATTAATGAA TCGGCCAACG CGCGGGGAGA GGCGGTTTGC GTATTGGGCG
     2821 CTCTTCCGCT TCCTCGCTCA CTGACTCGCT GCGCTCGGTC GTTCGGCTGC GGCGAGCGGT
     2881 ATCAGCTCAC TCAAAGGCGG TAATACGGTT ATCCACAGAA TCAGGGGATA ACGCAGGAAA
     2941 GAACATGTGA GCAAAAGGCC AGCAAAAGGC CAGGAACCGT AAAAAGGCCG CGTTGCTGGC
     3001 GTTTTTCCAT AGGCTCCGCC CCCCTGACGA GCATCACAAA AATCGACGCT CAAGTCAGAG
     3061 GTGGCGAAAC CCGACAGGAC TATAAAGATA CCAGGCGTTT CCCCCTGGAA GCTCCCTCGT
     3121 GCGCTCTCCT GTTCCGACCC TGCCGCTTAC CGGATACCTG TCCGCCTTTC TCCCTTCGGG
     3181 AAGCGTGGCG CTTTCTCAAT GCTCACGCTG TAGGTATCTC AGTTCGGTGT AGGTCGTTCG
     3241 CTCCAAGCTG GGCTGTGTGC ACGAACCCCC CGTTCAGCCC GACCGCTGCG CCTTATCCGG
     3301 TAACTATCGT CTTGAGTCCA ACCCGGTAAG ACACGACTTA TCGCCACTGG CAGCAGCCAC
     3361 TGGTAACAGG ATTAGCAGAG CGAGGTATGT AGGCGGTGCT ACAGAGTTCT TGAAGTGGTG
     3421 GCCTAACTAC GGCTACACTA GAAGGACAGT ATTTGGTATC TGCGCTCTGC TGAAGCCAGT
     3481 TACCTTCGGA AAAAGAGTTG GTAGCTCTTG ATCCGGCAAA CAAACCACCG CTGGTAGCGG
     3541 TGGTTTTTTT GTTTGCAAGC AGCAGATTAC GCGCAGAAAA AAAGGATCTC AAGAAGATCC
     3601 TTTGATCTTT TCTACGGGGT CTGACGCTCA GTGGAACGAA AACTCACGTT AAGGGATTTT
     3661 GGTCATGAGA TTATCAAAAA GGATCTTCAC CTAGATCCTT TTAAATTAAA AATGAAGTTT
     3721 TAAATCAATC TAAAGTATAT ATGAGTAAAC TTGGTCTGAC AGTTACCAAT GCTTAATCAG
     3781 TGAGGCACCT ATCTCAGCGA TCTGTCTATT TCGTTCATCC ATAGTTGCCT GACTCCCCGT
     3841 CGTGTAGATA ACTACGATAC GGGAGGGCTT ACCATCTGGC CCCAGTGCTG CAATGATACC
     3901 GCGAGACCCA CGCTCACCGG CTCCAGATTT ATCAGCAATA AACCAGCCAG CCGGAAGGGC
     3961 CGAGCGCAGA AGTGGTCCTG CAACTTTATC CGCCTCCATC CAGTCTATTA ATTGTTGCCG
     4021 GGAAGCTAGA GTAAGTAGTT CGCCAGTTAA TAGTTTGCGC AACGTTGTTG CCATTGCTAC
     4081 AGGCATCGTG GTGTCACGCT CGTCGTTTGG TATGGCTTCA TTCAGCTCCG GTTCCCAACG
     4141 ATCAAGGCGA GTTACATGAT CCCCCATGTT GTGCAAAAAA GCGGTTAGCT CCTTCGGTCC
     4201 TCCGATCGTT GTCAGAAGTA AGTTGGCCGC AGTGTTATCA CTCATGGTTA TGGCAGCACT
     4261 GCATAATTCT CTTACTGTCA TGCCATCCGT AAGATGCTTT TCTGTGACTG GTGAGTACTC
     4321 AACCAAGTCA TTCTGAGAAT AGTGTATGCG GCGACCGAGT TGCTCTTGCC CGGCGTCAAT
     4381 ACGGGATAAT ACCGCGCCAC ATAGCAGAAC TTTAAAAGTG CTCATCATTG GAAAACGTTC
     4441 TTCGGGGCGA AAACTCTCAA GGATCTTACC GCTGTTGAGA TCCAGTTCGA TGTAACCCAC
     4501 TCGTGCACCC AACTGATCTT CAGCATCTTT TACTTTCACC AGCGTTTCTG GGTGAGCAAA
     4561 AACAGGAAGG CAAAATGCCG CAAAAAAGGG AATAAGGGCG ACACGGAAAT GTTGAATACT
     4621 CATACTCTTC CTTTTTCAAT ATTATTGAAG CATTTATCAG GGTTATTGTC TCATGAGCGG
     4681 ATACATATTT GAATGTATTT AGAAAAATAA ACAAATAGGG GTTCCGCGCA CATTTCCCCG
     4741 AAAAGTGCCA CCTGACGTCT AAGAAACCAT TATTATCATG ACATTAACCT ATAAAAATAG
     4801 GCGTATCACG AGGCCCTTTC GTCTCGCGCG TTTCGGTGAT GACGGTGAAA ACCTCTGACA
     4861 CATGCAGCTC CCGGAGACGG TCACAGCTTG TCTGTAAGCG GATGCCGGGA GCAGACAAGC
     4921 CCGTCAGGGC GCGTCAGCGG GTGTTGGCGG GTGTCGGGGC TGGCTTAACT ATGCGGCATC
     4981 AGAGCAGATT GTACTGAGAG TGCACCATAT GGACATATTG TCGTTAGAAC GCGGCTACAA
     5041 TTAATACATA ACCTTATGTA TCATACACAT ACGATTTAGG TGACACTATA GAACGCGGCC
     5101 GCCAGCTGAA GCTAGCAAAA GTTCAAAATC ACCAACTGGT CCACCTACAA CAAAGCTCTC
     5161 ATCAACCGTG GCTCCCTCAC TTTCTGGCTG GATGATGGGG CGATTCAGGC CTGGTATGAG
     5221 TCAGCAACAC CTTCTTCACG AGGCAGACCT CAGCGCCCCC CCCCCCCCTG CAGGTCGGCC
     5281 ACGATGCGTC CGGCGTAGAG GATCTCCTGA TGACTGACTC ACTGATAATA AAAATACGGC
     5341 TTCAGAATTT CTCAAGACTA CACTCACTGT CCGACTTCAA GTATGACATT TCCCTTGCTA
     5401 CCTGCATACG CAAGTGTTGC AGAGTTTGAT AATTCCTTGA GTTTGGTAGG AAAAGCCGTG
     5461 TTTCCCTATG CTGCTGACCA GCTGCACAAC CTGATCAAGT TCACTCAATC GACTGAGCTT
     5521 CAAGTTAATG TGCAAGTTGA GTCATCCGTT ACAGAGGACC AATTTGAGGA GCTGATCGAC
     5581 AACTTGCTCA AGTTGTACAA TAATGGTATC AATGAAGTGA TTTTGGACCT AGATTTGGCA
     5641 GAAAGAGTTG TCCAAAGGAT GATCCCAGGC GCTAGGGTTA TCTATAGGAC CCTGGTTGAT
     5701 AAAGTTGCAT CCTTGCCCGC TAATGCTAGT ATCGCTGTGC CTTTTTCTTC TCCACTGGGC
     5761 GATTTGAAAA GTTTCACTAA TGGCGGTAGT AGAACTGTTT ATGCTTTTTC TGAGACCGCA
     5821 AAGTTGGTAG ATGTGACTTC CACTGTTGCT TCTGGTATAA TCCCCATTAT TGATGCTCGG
     5881 CAATTGACTA CTGAATACGA ACTTTCTGAA GATGTCAAAA AGTTCCCTGT CAGTGAAATT
     5941 TTGTTGGCGT CTTTGACTAC TGACCGCCCC GATGGTCTAT TCACTACTTT GGTGGCTGAC
     6001 TCTTCTAATT ACTCGTTGGG CCTGGTGTAC TCGTCCAAAA AGTCTATTCC GGAGGCTATA
     6061 AGGACACAAA CTGGAGTCTA CCAATCTCGT CGTCACGGTT TGTGGTATAA AGGTGCTACA
     6121 TCTGGAGCAA CTCAAAAGTT GCTGGGTATC GAATTGGATT GTGATGGAGA CTGCTTGAAA
     6181 TTTGTGGTTG AACAAACAGG TGTTGGTTTC TGTCACTTGG AACGCACTTC CTGTTTTGGC
     6241 CAATCAAAGG GTCTTAGAGC CATGGAAGCC ACCTTGTGGG ATCGTAAGAG CAATGCTCCA
     6301 GAAGGTTCTT ATACCAAACG GTTATTTGAC GACGAAGTTT TGTTGAACGC TAAAATTAGG
     6361 GAGGAAGCTG ATGAACTTGC AGAAGCTAAA TCCAAGGAAG ATATAGCCTG GGAATGTGCT
     6421 GACTTATTTT ATTTTGCATT AGTTAGATGT GCCAAGTACG GTGTGACGTT GGACGAGGTG
     6481 GAGAGAAACC TGGATATGAA GTCCCTAAAG GTCACTAGAA GGAAAGGAGA TGCCAAGCCA
     6541 GGATACACCA AGGAACAACC TAAAGAAGAA TCCAAACCTA AAGAAGTCCC TTCTGAAGGT
     6601 CGTATTGAAT TGTGCAAAAT TGACGTTTCT AAGGCCTCCT CACAAGAAAT TGAAGATGCC
     6661 CTTCGTCGTC CTATCCAGAA AACGGAACAG ATTATGGAAT TAGTCAAACC AATTGTCGAC
     6721 AATGTTCGTC AAAATGGTGA CAAAGCCCTT TTAGAACTAA CTGCCAAGTT TGATGGAGTC
     6781 GCTTTGAAGA CACCTGTGTT AGAAGCTCCT TTCCCAGAGG AACTTATGCA ATTGCCAGAT
     6841 AACGTTAAGA GAGCCATTGA TCTCTCTATA GATAACGTCA GGAAATTCCA TGAAGCTCAA
     6901 CTAACGGAGA CGTTGCAAGT TGAGACTTGC CCTGGTGTAG TCTGCTCTCG TTTTGCAAGA
     6961 CCTATTGAGA AAGTTGGCCT CTATATTCCT GGTGGAACCG CAATTCTGCC TTCCACTTCC
     7021 CTGATGCTGG GTGTTCCTGC CAAAGTTGCT GGTTGCAAAG AAATTGTTTT TGCATCTCCA
     7081 CCTAAGAAGG ATGGTACCCT TACCCCAGAA GTCATCTACG TTGCCCACAA GGTTGGTGCT
     7141 AAGTGTATCG TGCTAGCAGG AGGCGCCCAG GCAGTAGCTG CTATGGCTTA CGGAACAGAA
     7201 ACTGTTCCTA AGTGTGACAA AATATTTGGT CCAGGAAACC AGTTCGTTAC TGCTGCCAAG
     7261 ATGATGGTTC AAAATGACAC ATCAGCCCTG TGTAGTATTG ACATGCCTGC TGGGCCTTCT
     7321 GAAGTTCTAG TTATTGCTGA TAAATACGCT GATCCAGATT TCGTTGCCTC AGACCTTCTG
     7381 TCTCAAGCTG AACATGGTAT TGATTCCCAG GTGATTCTGT TGGCTGTCGA TATGACAGAC
     7441 AAGGAGCTTG CCAGAATTGA AGATGCTGTT CACAACCAAG CTGTGCAGTT GCCAAGGGTT
     7501 GAAATTGTAC GCAAGTGTAT TGCACACTCT ACAACCCTAT CGGTTGCAAC CTACGAGCAG
     7561 GCTTTGGAAA TGTCCAATCA GTACGCTCCT GAACACTTGA TCCTGCAAAT CGAGAATGCT
     7621 TCTTCTTATG TTGATCAAGT ACAACACGCT GGATCTGTGT TTGTTGGTGC CTACTCTCCA
     7681 GAGAGTTGTG GAGATTACTC CTCCGGTACC AACCACACTT TGCCAACGTA CGGATATGCC
     7741 CGTCAATACA GCGGAGTTAA CACTGCAACC TTCCAGAAGT TCATCACTTC ACAAGACGTA
     7801 ACTCCTGAGG GACTGAAACA TATTGGCCAA GCAGTGATGG ATCTGGCTGC TGTTGAAGGT
     7861 CTAGATGCTC ACCGCAATGC TGTTAAGGTT CGTATGGAGA AACTGGGACT TATTTAATTA
     7921 TTTAGAGATT TTAACTTACA TTTAGATTCG ATAGATCCAC AGGACGGGTG TGGTCGCCAT
     7981 GATCGCGTAG TCGATAGTGG CTCCAAGTAG CGAAGCGAGC AGGACTGGGC GGCGGCCAAA
     8041 GCGGTCGGAC AGTGCTCCGA GAACGGGTGC GCATAGAAAT TGCATCAACG CATATAGCGC
     8101 TAGCAGCACG CCATAGTGAC TGGCGATGCT GTCGGAATG
//
