# Supplementary material for: Single-Cell Approach to Monitor the Unfolded Protein Response During Biotechnological Processes With Pichia pastoris
Source: Front Microbiol. 2019 Feb 27;10:335. doi: 10.3389/fmicb.2019.00335 (PMC6404689; doi:10.3389/fmicb.2019.00335)
Supplement: Supplementary file 2 [file Data_Sheet_2.zip › Supplementary files/pREP-x-sfGFP-NAT.gbk]

LOCUS       pREP-x-sfGFP-NAT      7815 bp    DNA     circular UNA 
DEFINITION  Ligation of Fragment 2 into NAT-cl
FEATURES             Location/Qualifiers
     CDS             16..359
                     /label=Ag_TEFprom
     CDS             360..935
                     /label=NATcds(SmaI-)
     CDS             944..1252
                     /label="sc_ADH term"
     CDS             1555..2143
                     /label=ori(pBR322)
     CDS             complement(2314..3174)
                     /label=AmpR
     Region          complement(3175..3375)
                     /label=AmpR(promotor)
     Region          3665..3699
                     /label="primer pp+HIS4(HindIII)"
     Region          3852..3933
                     /label=promotor
     CDS             3934..6468
                     /label=HIS4(cds)
     Region          6469..6508
                     /label=terminator
     Region          6665..6690
                     /label=pp-HIS4(XbaI)'
     CDS             6734..7453
                     /note="from pMaM60"
                     /label=sf_GFP
     CDS             6734..7492
                     /label=sf_GFP-HA
     CDS             7455..7461
                     /label='yeGFP'
     CDS             7463..7492
                     /label="HA_stop epitope"
     Region          7493..7810
                     /label=CYC1(terminator)
ORIGIN
        1 ATCCACTAGT GGCCTGACAT GGAGGCCCAG AATACCCTCC TTGACAGTCT TGACGTGCGC
       61 AGCTCAGGGG CATGATGTGA CTGTCGCCCG TACATTTAGC CCATACATCC CCATGTATAA
      121 TCATTTGCAT CCATACATTT TGATGGCCGC ACGGCGCGAA GCAAAAATTA CGGCTCCTCG
      181 CTGCAGACCT GCGAGCAGGG AAACGCTCCC CTCACAGACG CGTTGAATTG TCCCCACGCC
      241 GCGCCCCTGT AGAGAAATAT AAAAGGTTAG GATTTGCCAC TGAGGTTCTT CTTTCATATA
      301 CTTCCTTTTA AAATCTTGCT AGGATACAGT TCTCACATCA CATCCGAACA TAAACAACCA
      361 TGGGTACCAC TCTTGACGAC ACGGCTTACC GGTACCGCAC CAGTGTGCCG GGGGACGCCG
      421 AGGCCATCGA GGCACTGGAT GGGTCCTTCA CCACCGACAC CGTCTTCCGC GTCACCGCCA
      481 CCGGGGACGG CTTCACCCTG CGGGAGGTGC CGGTGGACCC GCCCCTGACC AAGGTGTTCC
      541 CCGACGACGA ATCGGACGAC GAATCGGACG ACGGGGAGGA CGGCGACCCG GACTCCCGGA
      601 CGTTCGTCGC GTACGGGGAC GACGGCGACC TGGCGGGCTT CGTGGTCATC TCGTACTCGG
      661 CGTGGAACCG CCGGCTGACC GTCGAGGACA TCGAGGTCGC CCCGGAGCAC CGGGGGCACG
      721 GGGTCGGGCG CGCGTTGATG GGGCTCGCGA CGGAGTTCGC CGGCGAGCGG GGCGCCGGGC
      781 ACCTCTGGCT GGAGGTCACC AACGTCAACG CACCGGCGAT CCACGCGTAC CGGCGGATGG
      841 GGTTCACCCT CTGCGGCCTG GACACCGCCC TGTACGACGG CACCGCCTCG GACGGCGAGC
      901 GGCAGGCGCT CTACATGAGC ATGCCCTGCC CCTAATCTCG AGGCGAATTT CTTATGATTT
      961 ATGATTTTTA TTATTAAATA AGTTATAAAA AAAATAAGTG TATACAAATT TTAAAGTGAC
     1021 TCTTAGGTTT TAAAACGAAA ATTCTTGTTC TTGAGTAACT CTTTCCTGTA GGTCAGGTTG
     1081 CTTTCTCAGG TATAGCATGA GGTCGCTCTT ATTGACCACA CCTCTACCGG CATGCCGAGC
     1141 AAATGCCTGC AAATCGCTCC CCATTTCACC CAATTGTAGA TATGCTAACT CCAGCAATGA
     1201 GTTGATGAAT CTCGGTGTGT ATTTTATGTC CTCAGAGGAC AACACCTGTT GTAATCCGGC
     1261 CGCGGATCTG CCGGTCTCCC TATAGTGAGT CGTATTAATT TCGATAAGCC AGGTTAACCT
     1321 GCATTAATGA ATCGGCCAAC GCGCGGGGAG AGGCGGTTTG CGTATTGGGC GCTCTTCCGC
     1381 TTCCTCGCTC ACTGACTCGC TGCGCTCGGT CGTTCGGCTG CGGCGAGCGG TATCAGCTCA
     1441 CTCAAAGGCG GTAATACGGT TATCCACAGA ATCAGGGGAT AACGCAGGAA AGAACATGTG
     1501 AGCAAAAGGC CAGCAAAAGG CCAGGAACCG TAAAAAGGCC GCGTTGCTGG CGTTTTTCCA
     1561 TAGGCTCCGC CCCCCTGACG AGCATCACAA AAATCGACGC TCAAGTCAGA GGTGGCGAAA
     1621 CCCGACAGGA CTATAAAGAT ACCAGGCGTT TCCCCCTGGA AGCTCCCTCG TGCGCTCTCC
     1681 TGTTCCGACC CTGCCGCTTA CCGGATACCT GTCCGCCTTT CTCCCTTCGG GAAGCGTGGC
     1741 GCTTTCTCAA TGCTCACGCT GTAGGTATCT CAGTTCGGTG TAGGTCGTTC GCTCCAAGCT
     1801 GGGCTGTGTG CACGAACCCC CCGTTCAGCC CGACCGCTGC GCCTTATCCG GTAACTATCG
     1861 TCTTGAGTCC AACCCGGTAA GACACGACTT ATCGCCACTG GCAGCAGCCA CTGGTAACAG
     1921 GATTAGCAGA GCGAGGTATG TAGGCGGTGC TACAGAGTTC TTGAAGTGGT GGCCTAACTA
     1981 CGGCTACACT AGAAGGACAG TATTTGGTAT CTGCGCTCTG CTGAAGCCAG TTACCTTCGG
     2041 AAAAAGAGTT GGTAGCTCTT GATCCGGCAA ACAAACCACC GCTGGTAGCG GTGGTTTTTT
     2101 TGTTTGCAAG CAGCAGATTA CGCGCAGAAA AAAAGGATCT CAAGAAGATC CTTTGATCTT
     2161 TTCTACGGGG TCTGACGCTC AGTGGAACGA AAACTCACGT TAAGGGATTT TGGTCATGAG
     2221 ATTATCAAAA AGGATCTTCA CCTAGATCCT TTTAAATTAA AAATGAAGTT TTAAATCAAT
     2281 CTAAAGTATA TATGAGTAAA CTTGGTCTGA CAGTTACCAA TGCTTAATCA GTGAGGCACC
     2341 TATCTCAGCG ATCTGTCTAT TTCGTTCATC CATAGTTGCC TGACTCCCCG TCGTGTAGAT
     2401 AACTACGATA CGGGAGGGCT TACCATCTGG CCCCAGTGCT GCAATGATAC CGCGAGACCC
     2461 ACGCTCACCG GCTCCAGATT TATCAGCAAT AAACCAGCCA GCCGGAAGGG CCGAGCGCAG
     2521 AAGTGGTCCT GCAACTTTAT CCGCCTCCAT CCAGTCTATT AATTGTTGCC GGGAAGCTAG
     2581 AGTAAGTAGT TCGCCAGTTA ATAGTTTGCG CAACGTTGTT GCCATTGCTA CAGGCATCGT
     2641 GGTGTCACGC TCGTCGTTTG GTATGGCTTC ATTCAGCTCC GGTTCCCAAC GATCAAGGCG
     2701 AGTTACATGA TCCCCCATGT TGTGCAAAAA AGCGGTTAGC TCCTTCGGTC CTCCGATCGT
     2761 TGTCAGAAGT AAGTTGGCCG CAGTGTTATC ACTCATGGTT ATGGCAGCAC TGCATAATTC
     2821 TCTTACTGTC ATGCCATCCG TAAGATGCTT TTCTGTGACT GGTGAGTACT CAACCAAGTC
     2881 ATTCTGAGAA TAGTGTATGC GGCGACCGAG TTGCTCTTGC CCGGCGTCAA TACGGGATAA
     2941 TACCGCGCCA CATAGCAGAA CTTTAAAAGT GCTCATCATT GGAAAACGTT CTTCGGGGCG
     3001 AAAACTCTCA AGGATCTTAC CGCTGTTGAG ATCCAGTTCG ATGTAACCCA CTCGTGCACC
     3061 CAACTGATCT TCAGCATCTT TTACTTTCAC CAGCGTTTCT GGGTGAGCAA AAACAGGAAG
     3121 GCAAAATGCC GCAAAAAAGG GAATAAGGGC GACACGGAAA TGTTGAATAC TCATACTCTT
     3181 CCTTTTTCAA TATTATTGAA GCATTTATCA GGGTTATTGT CTCATGAGCG GATACATATT
     3241 TGAATGTATT TAGAAAAATA AACAAATAGG GGTTCCGCGC ACATTTCCCC GAAAAGTGCC
     3301 ACCTGACGTC TAAGAAACCA TTATTATCAT GACATTAACC TATAAAAATA GGCGTATCAC
     3361 GAGGCCCTTT CGTCTCGCGC GTTTCGGTGA TGACGGTGAA AACCTCTGAC ACATGCAGCT
     3421 CCCGGAGACG GTCACAGCTT GTCTGTAAGC GGATGCCGGG AGCAGACAAG CCCGTCAGGG
     3481 CGCGTCAGCG GGTGTTGGCG GGTGTCGGGG CTGGCTTAAC TATGCGGCAT CAGAGCAGAT
     3541 TGTACTGAGA GTGCACCATA TGGACATATT GTCGTTAGAA CGCGGCTACA ATTAATACAT
     3601 AACCTTATGT ATCATACACA TACGATTTAG GTGACACTAT AGAACGCGGC CGCCAGCTGA
     3661 AGCTAGCAAA AGTTCAAAAT CACCAACTGG TCCACCTACA ACAAAGCTCT CATCAACCGT
     3721 GGCTCCCTCA CTTTCTGGCT GGATGATGGG GCGATTCAGG CCTGGTATGA GTCAGCAACA
     3781 CCTTCTTCAC GAGGCAGACC TCAGCGCCCC CCCCCCCCCT GCAGGTCGGC CACGATGCGT
     3841 CCGGCGTAGA GGATCTCCTG ATGACTGACT CACTGATAAT AAAAATACGG CTTCAGAATT
     3901 TCTCAAGACT ACACTCACTG TCCGACTTCA AGTATGACAT TTCCCTTGCT ACCTGCATAC
     3961 GCAAGTGTTG CAGAGTTTGA TAATTCCTTG AGTTTGGTAG GAAAAGCCGT GTTTCCCTAT
     4021 GCTGCTGACC AGCTGCACAA CCTGATCAAG TTCACTCAAT CGACTGAGCT TCAAGTTAAT
     4081 GTGCAAGTTG AGTCATCCGT TACAGAGGAC CAATTTGAGG AGCTGATCGA CAACTTGCTC
     4141 AAGTTGTACA ATAATGGTAT CAATGAAGTG ATTTTGGACC TAGATTTGGC AGAAAGAGTT
     4201 GTCCAAAGGA TGATCCCAGG CGCTAGGGTT ATCTATAGGA CCCTGGTTGA TAAAGTTGCA
     4261 TCCTTGCCCG CTAATGCTAG TATCGCTGTG CCTTTTTCTT CTCCACTGGG CGATTTGAAA
     4321 AGTTTCACTA ATGGCGGTAG TAGAACTGTT TATGCTTTTT CTGAGACCGC AAAGTTGGTA
     4381 GATGTGACTT CCACTGTTGC TTCTGGTATA ATCCCCATTA TTGATGCTCG GCAATTGACT
     4441 ACTGAATACG AACTTTCTGA AGATGTCAAA AAGTTCCCTG TCAGTGAAAT TTTGTTGGCG
     4501 TCTTTGACTA CTGACCGCCC CGATGGTCTA TTCACTACTT TGGTGGCTGA CTCTTCTAAT
     4561 TACTCGTTGG GCCTGGTGTA CTCGTCCAAA AAGTCTATTC CGGAGGCTAT AAGGACACAA
     4621 ACTGGAGTCT ACCAATCTCG TCGTCACGGT TTGTGGTATA AAGGTGCTAC ATCTGGAGCA
     4681 ACTCAAAAGT TGCTGGGTAT CGAATTGGAT TGTGATGGAG ACTGCTTGAA ATTTGTGGTT
     4741 GAACAAACAG GTGTTGGTTT CTGTCACTTG GAACGCACTT CCTGTTTTGG CCAATCAAAG
     4801 GGTCTTAGAG CCATGGAAGC CACCTTGTGG GATCGTAAGA GCAATGCTCC AGAAGGTTCT
     4861 TATACCAAAC GGTTATTTGA CGACGAAGTT TTGTTGAACG CTAAAATTAG GGAGGAAGCT
     4921 GATGAACTTG CAGAAGCTAA ATCCAAGGAA GATATAGCCT GGGAATGTGC TGACTTATTT
     4981 TATTTTGCAT TAGTTAGATG TGCCAAGTAC GGTGTGACGT TGGACGAGGT GGAGAGAAAC
     5041 CTGGATATGA AGTCCCTAAA GGTCACTAGA AGGAAAGGAG ATGCCAAGCC AGGATACACC
     5101 AAGGAACAAC CTAAAGAAGA ATCCAAACCT AAAGAAGTCC CTTCTGAAGG TCGTATTGAA
     5161 TTGTGCAAAA TTGACGTTTC TAAGGCCTCC TCACAAGAAA TTGAAGATGC CCTTCGTCGT
     5221 CCTATCCAGA AAACGGAACA GATTATGGAA TTAGTCAAAC CAATTGTCGA CAATGTTCGT
     5281 CAAAATGGTG ACAAAGCCCT TTTAGAACTA ACTGCCAAGT TTGATGGAGT CGCTTTGAAG
     5341 ACACCTGTGT TAGAAGCTCC TTTCCCAGAG GAACTTATGC AATTGCCAGA TAACGTTAAG
     5401 AGAGCCATTG ATCTCTCTAT AGATAACGTC AGGAAATTCC ATGAAGCTCA ACTAACGGAG
     5461 ACGTTGCAAG TTGAGACTTG CCCTGGTGTA GTCTGCTCTC GTTTTGCAAG ACCTATTGAG
     5521 AAAGTTGGCC TCTATATTCC TGGTGGAACC GCAATTCTGC CTTCCACTTC CCTGATGCTG
     5581 GGTGTTCCTG CCAAAGTTGC TGGTTGCAAA GAAATTGTTT TTGCATCTCC ACCTAAGAAG
     5641 GATGGTACCC TTACCCCAGA AGTCATCTAC GTTGCCCACA AGGTTGGTGC TAAGTGTATC
     5701 GTGCTAGCAG GAGGCGCCCA GGCAGTAGCT GCTATGGCTT ACGGAACAGA AACTGTTCCT
     5761 AAGTGTGACA AAATATTTGG TCCAGGAAAC CAGTTCGTTA CTGCTGCCAA GATGATGGTT
     5821 CAAAATGACA CATCAGCCCT GTGTAGTATT GACATGCCTG CTGGGCCTTC TGAAGTTCTA
     5881 GTTATTGCTG ATAAATACGC TGATCCAGAT TTCGTTGCCT CAGACCTTCT GTCTCAAGCT
     5941 GAACATGGTA TTGATTCCCA GGTGATTCTG TTGGCTGTCG ATATGACAGA CAAGGAGCTT
     6001 GCCAGAATTG AAGATGCTGT TCACAACCAA GCTGTGCAGT TGCCAAGGGT TGAAATTGTA
     6061 CGCAAGTGTA TTGCACACTC TACAACCCTA TCGGTTGCAA CCTACGAGCA GGCTTTGGAA
     6121 ATGTCCAATC AGTACGCTCC TGAACACTTG ATCCTGCAAA TCGAGAATGC TTCTTCTTAT
     6181 GTTGATCAAG TACAACACGC TGGATCTGTG TTTGTTGGTG CCTACTCTCC AGAGAGTTGT
     6241 GGAGATTACT CCTCCGGTAC CAACCACACT TTGCCAACGT ACGGATATGC CCGTCAATAC
     6301 AGCGGAGTTA ACACTGCAAC CTTCCAGAAG TTCATCACTT CACAAGACGT AACTCCTGAG
     6361 GGACTGAAAC ATATTGGCCA AGCAGTGATG GATCTGGCTG CTGTTGAAGG TCTAGATGCT
     6421 CACCGCAATG CTGTTAAGGT TCGTATGGAG AAACTGGGAC TTATTTAATT ATTTAGAGAT
     6481 TTTAACTTAC ATTTAGATTC GATAGATCCA CAGGACGGGT GTGGTCGCCA TGATCGCGTA
     6541 GTCGATAGTG GCTCCAAGTA GCGAAGCGAG CAGGACTGGG CGGCGGCCAA AGCGGTCGGA
     6601 CAGTGCTCCG AGAACGGGTG CGCATAGAAA TTGCATCAAC GCATATAGCG CTAGCAGCAC
     6661 GCCATAGTGA CTGGCGATGC TGTCGGAATG GACGATATCC CGCCCGGGCT AGAACTAGTG
     6721 GATCCCCCCC GGAATGTCCA AGGGTGAAGA GCTATTTACT GGGGTTGTAC CCATTTTGGT
     6781 AGAACTGGAC GGAGATGTAA ACGGACATAA ATTCTCTGTT AGAGGTGAGG GCGAAGGCGA
     6841 TGCCACCAAT GGTAAATTGA CTCTGAAGTT TATATGCACT ACGGGTAAAT TACCTGTTCC
     6901 TTGGCCAACC CTAGTAACAA CTTTGACATA TGGTGTTCAA TGTTTCTCAA GATACCCAGA
     6961 CCATATGAAA AGGCATGATT TCTTTAAAAG TGCTATGCCA GAAGGCTACG TGCAAGAGAG
     7021 AACTATCTCC TTTAAGGATG ACGGTACGTA TAAAACACGA GCAGAAGTGA AATTCGAAGG
     7081 GGATACACTA GTTAATCGCA TCGAATTAAA GGGTATAGAC TTTAAGGAAG ATGGTAATAT
     7141 TCTCGGCCAT AAACTTGAGT ATAATTTCAA CTCGCATAAT GTGTACATTA CAGCTGACAA
     7201 ACAAAAGAAC GGAATTAAAG CGAATTTTAA AATCAGGCAC AACGTCGAAG ATGGGTCTGT
     7261 TCAACTTGCC GATCATTATC AGCAAAACAC CCCTATTGGT GATGGTCCAG TCTTGTTACC
     7321 CGATAATCAC TACTTAAGCA CACAGTCTAG ATTGTCAAAA GATCCGAATG AAAAGCGTGA
     7381 TCACATGGTT TTATTGGAAT TTGTCACCGC TGCAGGAATA ACTCACGGAA TGGACGAGCT
     7441 TTATAAGGGA TCCTCGATGA TTTACCCATA CGACGTACCA GATTACGCTT AACACGTCCG
     7501 ACGGCGGCCC ACGGGTCCCA GGCCTCGGAG ATCCGTCCCC CTTTTCCTTT GTCGATATCA
     7561 TGTAATTAGT TATGTCACGC TTACATTCAC GCCCTCCCCC CACATCCGCT CTAACCGAAA
     7621 AGGAAGGAGT TAGACAACCT GAAGTCTAGG TCCCTATTTA TTTTTTTATA GTTATGTTAG
     7681 TATTAAGAAC GTTATTTATA TTTCAAATTT TTCTTTTTTT TCTGTACAGA CGCGTGTACG
     7741 CATGTAACAT TATACTGAAA ACCTTGCTTG AGAAGGTTTT GGGACGCTCG AAGGCTTTAA
     7801 TTTGCAAGCT ATCAG
//
